# Supplementary material for: Comparative Analysis of two Sugarcane Ancestors Saccharum officinarum and S. spontaneum based on Complete Chloroplast Genome Sequences and Photosynthetic Ability in Cold Stress
Source: Int J Mol Sci. 2019 Aug 5;20(15):3828. doi: 10.3390/ijms20153828 (PMC6696253; doi:10.3390/ijms20153828)
Supplement: Supplementary file 1 [file ijms-20-03828-s001.zip]

Archive with 5 entries (4 files):
- Suplementary materials_Sugarcane Cp genome and photosynthetic ability/
- Suplementary materials_Sugarcane Cp genome and photosynthetic ability/Supplementary Figures and Table_Sugarcane  cp genome and photosynthetic ability-20190707.docx
- Suplementary materials_Sugarcane Cp genome and photosynthetic ability/Table S1..xlsx
- Suplementary materials_Sugarcane Cp genome and photosynthetic ability/Table S2..xls
- Suplementary materials_Sugarcane Cp genome and photosynthetic ability/Table S5..xlsx
