# Supplementary material for: Comparative Analysis of two Sugarcane Ancestors Saccharum officinarum and S. spontaneum based on Complete Chloroplast Genome Sequences and Photosynthetic Ability in Cold Stress
Source: Int J Mol Sci. 2019 Aug 5;20(15):3828. doi: 10.3390/ijms20153828 (PMC6696253; doi:10.3390/ijms20153828)
Supplement: Supplementary file 1 [file ijms-20-03828-s001.zip › Suplementary materials_Sugarcane Cp genome and photosynthetic ability/Table S1..xlsx]

## Sheet: Saccharum_officinarum.exon.intr
Table S1. Detailed information of gene names, their coresponding sequences and exons/introns existed in them in Saccharum officinarum
Gene name	Product	Exon_Position	Exon_Length/bp	Intron_number	Intron_Position	Intron_Length/bp	Sequence
psbA	photosystem	1152-91:-;	1062	0	NA	NA	ATGACTGCAATTTTAGAGAGACGCGAAAGTACAAGCCTGTGGGGTCGCTTCTGCAACTGGATAACTAGCACCGAAAACCGTCTTTACATTGGATGGTTCGGTGTTTTGATGATCCCTACCTTATTGACCGCAACTTCCGTATTTATTATCGCCTTCATCGCTGCTCCTCCAGTAGATATTGATGGTATTCGTGAGCCTGTTTCTGGTTCTTTACTTTATGGAAACAATATTATCTCTGGTGCTATTATTCCTACTTCTGCGGCGATCGGATTGCATTTTTACCCAATTTGGGAAGCTGCATCTGTTGATGAATGGTTATACAATGGCGGTCCTTATGAGCTAATTGTTCTACACTTCTTACTTGGTGTAGCTTGTTATATGGGTCGTGAGTGGGAACTT…
tRNA-UUU	tRNA-Lys	3938-3900:-;1424-1388:-;	76	1	3899-1425:-;	2475	TGGGTTGCTAACTCAATGGTAGAGTACTCGGCTTTTAAGTCCGACTAGTTCCGGGTTCGAGTCCCGGGCAACCCAT
matK	maturase	3274-1673:-;	1602	0	NA	NA	ATGTATCATCATTTGATAAACCGAGAAATGCTTTTTTCTCTGATTCAAGTAGAAATACAAATGCAAAAATTCGAAGGGTATTCAGAAAAACAGAAATCTCGTCAACACTACTTCGTCTACCCACTTCTCTTTCAGGAATATATTTATGCATTTGCTCATGATTATGGATTAAATGGTTCCGAACCTGTGGAAATTTTTGGTTGTAATAACAAGAAATTTAGTTCAATACTTGTGAAACGTTTAATTATTCGAATGTATCAGCAGAATTTTTTGATTAATTCGGTTAATTATCCTAACCAAGATCGATTGTTTGATCACCGCAATTATTTTTATTCTGAGTTTTATTCTCAGATTCTATCTGAGGGGTTTGGGATTGTTGTAGAAATCCCACTCTCGCTA…
rps16	ribosomal protein S16	5594-5550:-;4715-4503:-;	258	1	5549-4716:-;	834	ATGGTAAAACTTCGTTTAAAACGATGTGGTAGAAAGCAACGTGCGATCTATCGAATCGTTGCAATTGATGTTCGATCTCGAAGAGAAGGAAGAGATCTTCGAAAAGTAGGTTTTTATGATCCGATAAAGAATCAAACTTGTTTAAATGTTCCAGCTATTCTCTATTTCCTTGAAAAGGGTGCTCAACCTACAAGAACAGTTTATGATATTTTAAGGAAGGCAGAATTCTTTAAAGATAAAGAAAGAACTTTGAGTTAA
tRNA-UUG	tRNA-Gln	7191-7120:-;	72	0	NA	NA	TGGGGCGTGGCCAAGTGGTAAGGCAGCGGGTTTTGGTCCCGTTACTCGGAGGTTCGAATCCTTCCGTCCCAG
psbK	photosystem	7426-7731:+;	306	0	NA	NA	GTGTTTGGGAAAGTCCGAAGAAAAAAGGATTTGGAATCTACTTTTTCTTTTGCTTTTTCCCTTAGAAAAATAACTCAATCAAAATCCAATTATCTACTCTACAAGAATGAAATGCTTGTTATGCCTAATATACTTAGTTTAACCTGTATCTGTTTTAATTCTGTTCTTTGTCCGACTAGCTTTTTCTTCGCCAAATTACCCGAAGCTTATGCCATTTTCAACCCAATCGTGGATGTTATGCCTGTCATACCTGTACTCTTTTTTCTATTAGCGTTTGTTTGGCAAGCTGCTGTAAGTTTTCGATGA
psbI	photosystem	8075-8230:+;	156	0	NA	NA	ATGGGTAATCTATTCCTTAACAAAAAAAATTTTGGAGATTATGTAATGCTTACTCTCAAACTTTTTGTTTATACAGTAGTGATATTCTTTGTTTCCCTCTTTATCTTTGGATTCTTATCTAATGACCCAGGACGTAATCCTGGGCGTGAGGAGTAA
tRNA-GCU	tRNA-Ser	8444-8355:-;	90	0	NA	NA	GGAGAGATGGCTGAGTGGACTAAAGCGGCGGATTGCTAATCCGTTGTACAATTTTTTTGTACCGAGGGTTCGAATCCCTCTCTTTCCGCC
psbD	photosystem	9421-10482:+;	1062	0	NA	NA	ATGACTATAGCCGTTGGTAGAGTTACTAAAGAAGAAAACGATCTATTTGATATTATGGACGACTGGTTACGAAGGGACCGTTTCGTTTTTGTAGGATGGTCCGGCTTATTGCTCTTTCCTTGTGCTTATTTCGCTTTAGGGGGTTGGTTTACAGGGACTACTTTTGTAACTTCTTGGTATACCCATGGATTGGCTAGTTCCTATTTGGAAGGTTGCAATTTCTTAACCGCGGCGGTTTCCACACCTGCCAATAGTTTAGCACACTCTTTGTTGCTACTATGGGGACCGGAAGCACAGGGGGATTTTACTCGTTGGTGTCAATTAGGTGGTCTTTGGACTTTTGTCGCTCTCCATGGAGCTTTTGCACTAATAGGTTTCATGCTACGTCAATTTGAACTT…
psbC	photosystem	10466-11851:+;	1386	0	NA	NA	GTGGAAACGCTCTTTAATGGAACTTTCGTTTTAGCTGGTCGTGACCAAGAAACCACCGGCTTTGCTTGGTGGGCTGGGAATGCCAGACTTATCAATTTGTCCGGTAAACTACTTGGAGCTCATGTAGCCCATGCCGGATTAATCGTATTCTGGGCCGGAGCAATGAACCTATTTGAAGTGGCCCATTTCGTACCAGAAAAGCCCATGTATGAACAAGGGTTGATTTTACTTCCGCACTTAGCTACTCTAGGTTGGGGAGTAGGGCCGGGGGGAGAAGTTCTAGATACTTTTCCTTACTTTGTATCCGGAGTACTTCACTTAATTTCCTCCGCAGTCTTAGGCTTCGGTGGCATTTATCACGCGCTTCTGGGACCCGAGACTCTTGAAGAATCTTTTCCA…
tRNA-UGA	tRNA-Ser	12093-12006:-;	88	0	NA	NA	GGAGAGATGGCTGAGTGGTTGATAGCTCCGGTCTTGAAAACCGGTATAGTTCTAGGAACTATCGAGGGTTCGAATCCCTCTCTCTCCT
psbZ	photosystem	12436-12624:+;	189	0	NA	NA	ATGACTATTGCTTTCCAATTAGCTGTTTTTGCATTAATTGCGACTTCCTCAGTTTTAGTAATTAGTGTACCCCTTGTATTTGCTTCTCCTGATGGTTGGTCAAATAATAAAAACGTTGTATTTTCCGGTACATCATTATGGATTGGATTAGTCTTTCTGGTAGCTATTCTGAATTCTCTTATTTCTTGA
tRNA-GCC	tRNA-Gly	12910-12980:+;	71	0	NA	NA	GCGAGCGTAGTTCAGTGGTAAAACATCTCCTTGCCAAGGAGAAGATACGGGTTCGATTCCCGTCGCTCGCC
tRNA-CAU	tRNA-Met	13548-13473:-;	76	0	NA	NA	GAGCGGAGTAGAGCAGTTTGGTAGCTCACGAGGCTCATAACCTTGAGGTCACGGGTTCGATTCCCGTCTCCGCACT
tRNA-CGA	tRNA-Ser	14414-14383:-;13705-13643:-;	95	1	14382-13706:-;	677	GCGGGTATAGTTTAGTGGTAAAAGTGTGATTCGTCGACTATAACCCCTAGCCTTCCAAGCTAACGATGCGGGTTCGATTCCCGCTACCCGCTCCA
rpl2	undef	14772-14551:-;	222	0	NA	NA	ATGGGGACTGTACTGCCTTTATATCTCTTAGTATATATTGTAGGAATAATTAAACGATTCCTTACAACAGTCTGGCACATTTACGTCCTCACAAATAATGATCCTTGTAGTCATAACCGTAGAATAGATCCTAATCGAAATGCATACATTTGGTTCATACGCTATTGGTATGGTAAGAAGAGATGTATTTTACAGACTAGAGAGGGGCTATCTAAATCCTAA
tRNA-GGU	tRNA-Thr	16368-16441:+;	74	0	NA	NA	AGCCCTTTTAACTCAGTGGTAGAGTAATGCCATGGTAAGGCATAAGTCATCGGTTCAAATCCGATAAAGGGCTT
tRNA-UUC	tRNA-Glu	16984-17058:+;	75	0	NA	NA	TGCCCCCATCGTCTAGTGGTTCAGGACATCTCTCTTTCAAGGAGGCAGCGGGGATTCGACTTCCCCTGGGGGTAG
tRNA-GUA	tRNA-Tyr	17118-17203:+;	86	0	NA	NA	TGGGTCGATGCCCGAGCGGTTAATGGGGACGGACTGTAAATTCGTTGACGATATGTCTACGCTGGTTCAAATCCAGCTCGGCCCAA
tRNA-GUC	tRNA-Asp	17553-17626:+;	74	0	NA	NA	GGGATTGTAGTTCAATTGGTCAGAGCACCGCCCTGTCAAGGCGGAAGCTGCGGGTTCGAGCCCCGTCAGTCCCG
psbM	photosystem	18679-18783:+;	105	0	NA	NA	ATGGAAGTCAATATTCTCGCATTTATTGCTACAGCATTGTTCATTCTAGTTCCTACTGCCTTTTTACTTATTATTTATGTAAAAACAGCCAGTCAAAATGATTAA
petN	cytochrome b6/f complex subunit VIII	19689-19594:-;	96	0	NA	NA	ATTTACATGGATATAGTAAGTCTCGCTTGGGCTGCTTTAATGGTAGTCTTTACATTTTCTCTTTCGCTAGTAGTATGGGGGAGGAGTGGACTCTAG
tRNA-GCA	tRNA-Cys	20715-20645:-;	71	0	NA	NA	GGCGGCATGGCCAAGTGGTAAGGCAGGGGACTGCAAATCCTTTACCCCCAGTTCAAATCTGGGTGCCGCCT
rpoB	RNA	21930-25157:+;	3228	0	NA	NA	ATGCTCCGGAATGGAAATGAGGGAATGTCCACAATACCCGGATTTAGTCAGATCCAATTCGAGGGATTTTGTAGATTCATTAATCAAGGCTTGGCGGAAGAACTTGAGAAGTTTCCCACAATTAAAGATCCAGATCACGAAATTGCATTTCAATTATTTGCGAAAGGATATCAATTGCTAGAACCCTCGATAAAAGAAAGGAATGCTGTGTATGAATCACTCACCTATTCTTCCGAATTATATGTATCCGCGAGATTAATTTTTGGTTTCGATGTGCAAAAGCAAACCATTTCTATTGGAAACATTCCTATAATGAATTCCTTAGGAACCTTTATAATAAATGGAATATACCGAATTGTGATCAATCAAATATTGCTAAGTCCTGGTATTTACTACCGC…
rpoC1	RNA	25150-27246:+;	2097	0	NA	NA	ATGTTTGATCGGAATAAATATAAATTTTTTTCTTATTTCTATTTTATGATTGACCAATATAAACATAAACAACTTCAAATTGGACTCGTTTCCCCTCAACAAATAAAGGCTTGGGCTAAAAAAATCCTACCTAATGGGGAAGTCGTTGGCGAAGTCACAAGGCCCTCCACTTTTCATTATAAAACCGATAAACCAGAAAAAGATGGATTGTTTTGCGAAAGAATCTTTGGACCCATAAAAAGCGGAATTTGTGCTTGTGGAAACTCTCGAGCGAGCGTAGCTGAAAACGAAGACGAAAGATTTTGCCAAAAATGCGGGGTAGAATTTGTTGATTCTCGGATACGAAGATATCAAATGGGATACATCAAACTAGCATGTCCAGTGACTCATGTGTGGTAT…
rpoC2	RNA	27446-32050:+;	4605	0	NA	NA	ATGGCAGAACGGGCCAACCTGGTCTTTCATAATAAAGAGATAGACGGAACTGCTATCAAACGGCTTATTAGCAGATTAATAGATCATTTCGGAATGGGATATACATCCCATATACTGGATCAAATAAAGACTCTGGGCTTCCATCAAGCCACTACTACATCGATTTCTTTAGGAATCGAGGATCTTTTAACAATACCCTCTAAAGGATGGTTAGTCCAAGACGCGGAACAACAGAGTTTTCTTTTGGAGAAACACTATTATTATGGAGCTGTACACGCGGTAGAAAAATTACGCCAATCCGTTGAGATATGGTATGCTACAAGTGAATATTTGAAACAAGAAATGAATTCGAATTTTCGAATAACGGATCCTTCTAATCCAGTCTATCTAATGTCTTTT…
rps2	ribosomal	32365-33075:+;	711	0	NA	NA	ATGACAAGAAGATATTGGAACATCAATTTGAAAGAGATGATAGAAGCGGGAGTTCATTTTGGTCATGGTATTAAGAAATGGAATCCCAAAATGGCCCCTTACATCTCGGCAAAGCGTAAAGGTACTCATATTACAAATCTTGCTAGAACAGCTCGTTTTTTATCAGAAGCTTGTGATTTAGTTTTTGATGCAGCAAGTCAGGGAAAAAGCTTCTTAATTGTTGGTACCAAAAAAAGAGCAGCGGATTTAGTAGCATCAGCTGCAATAAGGTCTCGTTGTCATTATGTTAATAAAAAGTGGTTCAGCGGTATGTTAACGAATTGGTCGATTACCAAAACTAGACTTTCTCAATTTAGAGACTTAAGAGCAGAAGAAAAAATGGGAAAATTCCACCATCTC…
atpI	ATP	33326-34069:+;	744	0	NA	NA	ATGAATATTACACCATGTTCCATTAAAACACTCAAGGGGTTATATGATATATCGGGTGTAGAAGTAGGCCAACACTTCTATTGGCAAATAGGAGGTTTCCAAATTCATGCCCAAGTACTCATCACTTCTTGGGTCGTAATTACTATTTTGCTAGGTTCAGTTATCATAGCTGTTCGGAATCCACAAACCATCCCGACCGATGGTCAGAATTTCTTCGAATATGTTCTTGAGTTTATTCGAGACTTGAGCAAAACTCAGATTGGAGAAGAATATGGTCCCTGGGTTCCCTTTATTGGAACTATGTTCCTTTTTATTTTTGTTTCGAATTGGTCAGGTGCTCTTTTACCTTGGAAAATTATAGAGTTACCCCATGGGGAATTAGCAGCGCCCACGAATGAT…
atpH	ATP	34889-35134:+;	246	0	NA	NA	ATGAATCCACTAATTGCTGCTGCTTCCGTTATTGCTGCTGGATTGGCCGTAGGGCTTGCTTCTATTGGGCCCGGAGTTGGTCAAGGTACTGCTGCAGGACAAGCTGTAGAAGGTATTGCGAGACAGCCAGAAGCAGAAGGTAAAATAAGAGGTACTTTATTGCTTAGTCTAGCTTTTATGGAAGCTTTAACAATTTATGGACTGGTTGTGGCACTAGCGCTTTTATTTGCGAACCCTTTTGTTTAA
atpF	ATP	35614-35773:+;36591-36997:+;	567	1	35774-36590:+;	817	ATGAAAAATGTAACCCATTCTTTCGTTTTTTTAGCTCACTGGCCATTCGCTGGGAGTTTCGGGCTTAATACCGATATTTTAGCAACAAATCTAATAAATCTAACTGTAGTGGTTGGTGTATTGATTTTTTTTGGAAAGGGAGTGTGTGCGAGTTGTCTATTAAAAGATTTATTAGATAATCGAAAACAGAGGATCTTAAGTACTATTCGAAATTCGGAAGAATTGCGTAGAGGGACCCTTGAACAACTCGAAAAAGCTCGTATTCGATTACAGAAAGTCGAACTAGAAGCAGATGAGTATCGAATGAATGGATACTCTGAAATAGAACGAGAAAAAGAAAATTTGATTAATGCTACTTCTATTAGTTTGGAACAATTAGAAAAGTCTAAAAACGAAACC…
atpA	ATP	37088-38611:+;	1524	0	NA	NA	ATGGCAACCCTTCGAGTCGACGAAATTAATAAAATTCTCCGCGAACGTATTGAACAATATAATAGGAAAGTAGGGATTGAGAATATCGGTCGCGTAGTGCAAGTGGGGGATGGGATTGCTCGTATTATAGGTCTTGGTGAAATAATGTCAGGTGAATTAGTCGAATTTGCAGAAGGGACGAGAGGTATTGCTCTGAATTTGGAATCCAAAAATGTTGGGATTGTATTAATGGGCGATGGGTTGATGATACAAGAGGGAAGTTTTGTAAAAGCAACAGGAAGAATTGCTCAGATACCCGTGAGCGAGGCTTACTTGGGTCGTGTTATAAATGCTCTCGCTAAACCTATTGATGGGAGAGGCGAAATTGTCGCTTCAGAATCTCGCTTAATTGAATCTCCT…
tRNA-UCU	tRNA-Arg	38820-38749:-;	72	0	NA	NA	GCGTCCATTGTCTAATGGATAGGACAGAGGTCTTCTAAACCTTTGGTATAGGTTCAAATCCTATTGGACGCA
rps14	ribosomal	39511-39200:-;	312	0	NA	NA	ATGGCAAAAAAAAGTTTGATTCAGAGGGAGAAAAAGCGGCATAAATTAGAACAAAAATATCATTTGATTCGTCGATCCTCAAAAAAAAAGATAAGAAGCAAAGTTTCCCCTTTGAGTTTGAGCGAAAAAACAAAAATGCAAGAAAAATTGCAATCCCTACCACGTAATAGTGCACCTACACGCCTTCATCGACGTTGTTTTTTAACCGGAAGACCTAGAGCTAACTATCGAGACTTTGGGCTATCCGGACACATACTTCGAGAAATGGTTTATGCATGTTTGTTACCGGGTGCAACAAGATCCAGTTGGTAA
psaB	photosystem	41860-39656:-;	2205	0	NA	NA	ATGGAATTAAGATTTCCCAGGTTTAGCCAAGGCTTAGCTCAGGACCCCACTACTCGTCGTATTTGGTTTGGTATTGCTACCGCACATGATTTCGAAAGTCATGATGATATTACTGAGGAACGTCTTTATCAGAACATTTTTGCTTCTCACTTTGGGCAGTTAGCAATAATCTTTCTATGGACGTCCGGAAATCTGTTTCATGTAGCTTGGCAAGGAAATTTTGAATCATGGATACAGGATCCTTTACACGTAAGACCTATTGCTCATGCCATTTGGGATCCTCATTTTGGGCAACCCGCCGTGGAAGCCTTTACTCGAGGAGGTGCTGCCGGTCCAGTGAATATCGCTTATTCTGGGGTTTATCAGTGGTGGTATACAATTGGATTGCGCACCAATGAA…
psaA	photosystem	44138-41886:-;	2253	0	NA	NA	ATGATTATTCGTCCGTCGGAACCAGAAGTTAAAATTGCTGTGGATAGGGATCCTGTAAAAACATCTTTTGAGGAATGGGCCAGACCCGGGCATTTCTCAAGAACAATAGCTAAGGGCCCCGACACTACCACTTGGATCTGGAACCTACATGCTGATGCTCACGATTTCGATAGTCATACCGGTGATTTGGAGGAGATCTCCCGAAAAGTCTTTAGTGCTCATTTCGGCCAACTCTCCATTATCTTTCTTTGGTTGAGTGGCATGTACTTCCACGGTGCCCGTTTTTCCAATTATGAAGCATGGCTAAGCGATCCTACTCACATTGGACCCAGTGCTCAGGTAGTTTGGCCAATAGTAGGACAAGAAATTTTGAATGGTGATGTAGGCGGGGGTTTCCGA…
ycf3	hypothetical	46778-46647:-;45866-45639:-;44902-44744:-;	519	2	46646-45867:-;45638-44903:-;	1516	ATGCCTAGATCCCGTATAAATGGAAATTTCATTGATAAGACCTCCTCGATTGTAGCCAATATTTTATTGCAAATAATTCCGACAACCTCCGGGGAAAAAAGGGCATTTACTTATTATAGAGATGGTGCGATTATGTTGGCTCAATCCGAAGGAAATTATGCGGAAGCTTTGCAGAATTATTATGAAGCTACGCGACTAGAAATTGATCCCTATGATCGAAGTTATATACTATATAACATAGGCCTTATACACACAAGCAATGGAGAGCATACAAAGGCTTTGGAATATTATTTCCGGGCACTAGAACGAAACCCCTTCTTACCGCAAGCTTTTAATAATATGGCCGTGATCTGTCATTACCGAGGAGAACAGGCCATTCTACAGGGCGATTCGGAAATT…
tRNA-GGA	tRNA-Ser	47368-47454:+;	87	0	NA	NA	GGAGAGATGGCCGAGCGGTTCAAGGCGTAGCATTGGAACTGCTATGTAGACTTTTGTTTACCGAGGGTTCGAATCCCTCTCTTTCCG
rps4	ribosomal	48340-47735:-;	606	0	NA	NA	ATGTCCCGTTATCGAGGGCCTCGTTTAAAAAAAATACGCCGTCTGGGAGCTTTACCAGGACTCACTAGAAAAACGCCTAAATCCGGAAGTAATCAGAAAAAGAAATTCCATTCTGGGAAAAAAGAGCAATATCGTATTCGTCTTCAAGAAAAACAGAAATTGCGTTTTCATTATGGTCTGACAGAACGACAATTACTTAGATATGTACATATCGCTGGAAAAGCAAAAAGATCCACAGGTCAGGTTTTACTACAATTACTTGAAATGCGTTTGGATAATATCCTTTTTCGATTGGGTATGGCTTCAACCATTCCTGGGGCCCGACAATTAGTTAACCATAGACATATTTTAGTTAATGGTCGTATAGTTGATATACCAAGCTTTCGTTGCAAACCCCGA…
tRNA-UGU	tRNA-Thr	48733-48659:-;	75	0	NA	NA	AGCCCACTTAGCTCAGAGGTTAGAGCATCGCATTTGTAATGCGAGGGTCATCGGTTCAAATCCGATAGTCGGCTT
tRNA-UAA	tRNA-Leu	49533-49568:+;50021-50071:+;	87	1	49569-50020:+;	452	TGGGGATATGGCGAAATCGGTAGACGCTACGGACTTAAAATCCGTCGACTTTATAAGTCGTGAGGGTTCAAGTCCCTCTATCCCCAA
tRNA-GAA	tRNA-Phe	50436-50509:+;	74	0	NA	NA	GTCAGGATAGCTCAGTTGGTAGAGCAGAGGACTGAAAATCCTCGTGTCACCAGTTCAAATCTGGTTCCTGGCAC
ndhJ	NADH	51557-51078:-;	480	0	NA	NA	ATGCAGCAGGGTTGGTTATCTAATTGGCTAGTTAAACATGACGTGGTTCATAGGTCTTTGGGCTTCGATCATCGAGGAGTCGAGACTTTACAAATAAAAGCGGGGGATTGGGATTCCATTGCTGTCATTTTATATGTATATGGTTACAATTATTTACGTTCCCAATGTGCTTATGACGTAGCACCCGGTGGATCTTTAGCTAGCGTGTATCATCTTACGAGAATACAGTATGGTATAGATAACCCAGAAGAGGTATGCATAAAAGTCTTTGCCCAAAAGGATAATCCTAGAATCCCGTCTGTTTTCTGGGTTTGGAGAAGTGCCGATTTTCAAGAACGCGAATCTTATGATATGGTGGGAATTTCTTATGATAATCATCCACGTCTTAAACGTATCTTA…
ndhK	NADH-plastoquinone	52402-51656:-;	747	0	NA	NA	ATGGTCTTAACTGAATATTCAGAAAAAAAAAAAAAAGAAGGAAAAGATTCCATTGAGACAATTATGAGTTTGATTGAGTTTCCGTTACTCGACCAAACAAGTTCTAATTCCGTTATTTCAACTACACCAAACGATCTTTCGAATTGGTCAAGACTCTCAAGTTTATGGCCCCTTTTATATGGTACCAGTTGTTGTTTCATTGAATTTGCTTCATTAATAGGCTCACGATTCGACTTTGATCGTTATGGATTGGTACCAAGATCAAGTCCTAGACAAGCGGACCTAATTTTAACAGCTGGTACGGTAACAATGAAAATGGCTCCATCTTTAGTGCGATTATATGAGCAAATGCCTGAACCGAAATACGTCATTGCTATGGGAGCCTGTACTATTACAGGG…
ndhC	NADH	52755-52393:-;	363	0	NA	NA	ATGTTTCTGCTTCACGAATATGATATTTTTTGGACATTTCTAATAATAGCAAGCCTTATTCCTATTTTGGTATTTTGGATTTCAGGACTTTTAGCCCCGGTTAGTGAAGGACCAGAGAAGCTTTCTAGTTATGAATCGGGTATAGAACCCATGGGGGGGGCTTGGTTACAATTCCGAATACGCTATTACATGTTTGCGCTAGTTTTTGTTGTTTTTGATGTGGAAACAGTCTTTCTCTACCCTTGGGCAATGAGTTTCGACGTATTGGGTGTATCCGTTTTTATCGAAGCTTTCATTTTTGTGCTTATCCTAGTTGTTGGTTTAGTTTATGCATGGCGAAAAGGAGCCTTGGAATGGTCTTAA
tRNA-UAC	tRNA-Val	54360-54322:-;53736-53683:-;	93	1	54321-53737:-;	585	AGGGCTATAGCTCAGTTCGGTAGAGCAACTCGTTTACACTCCGTTTGATCTGTTTTACCGAGAAGGTCTACGGTTCGAATCCGTATAGCCCTA
tRNA-CAU	tRNA-Met	54576-54650:+;	75	0	NA	NA	TGCCTACTTAACTCAGTGGTTAGAGTATTGCTTTCATACGGCGGGAGTCATTGGTTCAAATCCAATAGTAGGTAG
atpE	ATP	55175-54762:-;	414	0	NA	NA	ATGAAATTAAATCTTTATGTACTGACTCCTAAACGAATTATTTGGGATTGTGAAGTGAAAGAAATCATTTTATCTACTAATAGTGGCCAAATTGGTGTATTACCAAACCACGCCCCCATTAACACAGCTGTAGATATGGGTCCTTTGAGAATACGCCTCCTCAACGACCAATGGTTAACGGCGGTTCTGTGGAGTGGTTTTGCGAGAATAGTTAATAATGAGATCATCATTTTAGGAAATGATGCAGAACTGGGTAGTGACATTGATCCAGAAGAAGCTCAACAGGCACTTGAAATAGCCGAAGCTAACTTGAGTAAAGCTGAGGGTACGAAAGAATTGGTTGAAGCGAAGCTAGCTCTCAGACGAGCTAGGATACGAGTCGAGGCTGTCAATTGGATT…
atpB	ATP	56668-55172:-;	1497	0	NA	NA	ATGAGAACCAATCCTACTACTTCGCGTCCCGGGGTTTCCACAATTGAAGAAAAAAGCGTAGGGCGTATTGATCAAATTATTGGACCCGTGCTGGATATCACTTTTCCCCCGGGCAAGTTGCCTAATATTTATAATGCTTTGATAGTCAAGAGTCGAGACACTGCCGATAAGCAAATTAATGTGACTTGTGAGGTACAACAATTATTAGGAAATAATCGAGTTAGAGCTGTGGCTATGAGTGCTACAGACGGGTTGATGAGAGGAATGGAAGTGATTGACACGGGAACTCCTCTCAGTGTTCCAGTCGGTGGAACTACTCTCGGACGAATTTTTAACGTTCTTGGGGAGCCTATTGACAATTTGGGTCCTGTGGATACTAGTGCAACATTCCCTATTCAT…
rbcL	ribulose-1,5-bisphosphate	57467-58897:+;	1431	0	NA	NA	ATGTCACCACAAACAGAAACTAAAGCAAGTGTTGGATTTAAAGCTGGTGTTAAGGATTATAAATTGACTTACTACACCCCGGAGTACGAAACCAAGGATACTGATATCTTGGCAGCATTCCGAGTAACTCCTCAGCTCGGGGTTCCGCCTGAAGAAGCAGGAGCTGCAGTAGCTGCGGAATCTTCTACTGGTACATGGACAACTGTTTGGACTGATGGACTTACCAGTCTTGATCGTTACAAAGGACGATGCTATCACATCGAGCCCGTTCCTGGGGACCCAGATCAATATATCTGTTATGTAGCTTATCCATTAGACCTATTTGAAGAGGGTTCTGTTACTAACATGTTTACTTCCATTGTGGGTAACGTATTTGGTTTCAAAGCCTTACGCGCTCTA…
psaI	photosystem I subunit VIII	59842-59952:+;	111	0	NA	NA	ATGACAGATCTTAACTTACCCTCTATTTTCGTACCTTTAGTAGGCTTAGTATTTCCGGCAATTGCAATGACTTCCTTATTTCTTTATGTGCAGAAAAATAAGATTGTCTAG
ycf4	photosystem	60311-60868:+;	558	0	NA	NA	ATGAATTGGCGATCAGAACACATATGGATAGAACTTCTAAAAGGTTCTCGAAAAAGAGGTAATTTTTTCTGGGCCTGTATTCTTTTTCTAGGTTCATTAGGATTCTTAGCGGTTGGGGCTTCCAGTTATCTTGGTAAGAATATGATATCTGTACTTCCATCTCAACAAATTCTTTTTTTTCCACAGGGGGTCGTGATGTCTTTCTACGGAATCGCGGGCCTATTCATTAGCTCCTATTTGTGGTGCACTATTTTATGGAATGTAGGCAGTGGTTATGACCGATTCGATAGAAAAGAGGGAATAGTGTGCATTTTTCGTTGGGGATTCCCTGGAATAAAACGTCGCATCTTCCTTCAATTCCTTGTGCGGGATATCCAATCAATTAGAATTCAGGTTAAA…
cemA	envelope	61240-61932:+;	693	0	NA	NA	ATGAAAAAAAAGAAAGCATTGCCTTCTTTCTTATATCTTGTATTTATCGTACTTTTGCCCTGGGGAGTCTCTTTCTCTTTTAACAAATGTCTGGAACTTTGGATTAAGAATTGGTGGAATACCAGGCAATCCGAAACTTTCTTAACTGATATTCAAGAGAAAAGGATTCTAGAAGGATTCATAGAATTAGAAGAACTTTTTCTCTTGGACGAAATGATAAAAGAGAAACCGAAGACACATGTACAAAAACTTCCTATAGGAATACACAAGGAAATAATACAATTGGCCAAAATAGATAATGAGGATCATCTCCATATCATTTTGCATTTCTCAACAAATATAATCTGTTTGGCTATTCTAAGTGGTTCTTTTTTTCTGGGTAAAGAAGAACTTGTCATT…
petA	cytochrome	62161-63123:+;	963	0	NA	NA	ATGGAAAATAGAAAAACTTTTTCTTGGTTAAAGGAACAGATGATTCGATCGATTTCTGTATCGATCATGATATACGTAATAACTCGCACATCTATTTCAAACGCATATCCCATTTTTGCGCAGCAGGGTTATGAAAACCCGCGGGAAGCAACTGGACGAATTGTATGTGCCAATTGCCATTTAGCTAATAAGCCTGTAGATATTGAAGTTCCCCAAGCAGTGCTTCCTGATACTGTATTTGAAGCAGTTCTTCGAATTCCTTATGATATGCAGCTGAAACAAGTTCTTGCTAATGGTAAAAAGGGAGGGTTGAATGTGGGTGCTGTTCTTATTTTGCCCGAGGGATTCGAATTAGCGCCGCCCGACCGTATTTCTCCTGAGTTGAAAGAAAAGATAGGA…
psbJ	putative	64147-64025:-;	123	0	NA	NA	ATGGCCGATACTACTGGAAGAATTCCTCTTTGGCTGATAGGTACTGTAACTGGTATTCTTGTGATTGGTTTAATAGGTGTTTTCTTTTACGGTTCGTATTCTGGATTGGGTTCATCTCTATAG
psbL	photosystem II protein L	64389-64273:-;	117	0	NA	NA	ATGACACAATCAAACCCGAATGAACAAAATGTTGAATTGAATCGTACCAGTCTATACTGGGGTTTATTACTCATTTTTGTACTTGCTGTTTTATTTTCCAATTACTTCTTCAATTGA
psbF	photosystem	64531-64412:-;	120	0	NA	NA	ATGACCATAGATCGAACCTATCCTATTTTTACAGTGCGATGGCTGGCTGTTCACGGATTAGCTGTACCCACGGTTTTTTTCTTGGGATCAATATCAGCAATGCAGTTCATCCAACGATAA
psbE	photosystem	64793-64542:-;	252	0	NA	NA	ATGTCTGGAAGCACGGGAGAACGTTCTTTTGCTGATATTATTACCAGTATTCGATACTGGGTTATTCATAGCATTACTATACCTTCCCTATTCATTGCGGGTTGGTTATTTGTCAGTACGGGTTTAGCTTATGACGTGTTTGGAAGTCCTCGACCAAACGAGTATTTCACGGAAAGCCGACAAGGAATTCCATTAATAACCGACCGTTTTGATTCTTTAGAACAACTAGATGAATTTAGTAGATCCTTTTAG
petL	cytochrome b6/f complex subunit VI	66017-66112:+;	96	0	NA	NA	ATGCTTACTATAACTAGTTATTTCGGTTTTCTACTGGCTGCTTTAACTATAACCCCAGCTCTATTTATTGGCTTGAACAAGATACGTCTTATTTGA
petG	cytochrome b6/f complex subunit V	66280-66393:+;	114	0	NA	NA	ATGATTGAAGTTTTTCTATTTGGAATCGTCTTAGGCCTAATTCCTATTACTTTAGCGGGATTATTCGTGACTGCGTATTTGCAATACAGGCGTGGGGATCAGTTGGATCTTTGA
tRNA-CCA	tRNA-Trp	66587-66514:-;	74	0	NA	NA	GCGCTCTTAGTTCAGTTTGGTAGAACGCGGGTCTCCAAAACCCGATGTCGTAGGTTCAAATCCTACAGAGCGTG
tRNA-UGG	tRNA-Pro	66801-66726:-;	76	0	NA	NA	AGGGATGTAGCGCAGCTTGGTAGCGCGTTTGTTTTGGGTACAAAATGTCACAGGTTCAAATCCTGTCATCCCTACC
psaJ	photosystem	67183-67311:+;	129	0	NA	NA	ATGCGGGATATAAAAACATATCTCTCTGTAGCACCCGTGCTAAGTACTCTATGGTTTGGGGCTTTAGCAGGTTTATTGATAGAAATCAATCGTTTATTCCCAGATGCTTTGTCATTCCCTTTTTTTTAA
rpl33	ribosomal	67678-67878:+;	201	0	NA	NA	ATGGCCAAGGGCAAAGATGTTAGAATCCGAGTTATTTTGGAATGTATTAGTTGTGTTCGAAAGGGTACCAATAAGGAATCGACGGGGATTTCTAGATATAGTACTCAAAAGAATCGCCACAATACGCCCGGACAATTAGAATTAAGAAAATTTTGTCGTTATTGTCGAAAGCATACCACTCATAATGAAATAAAGAAATAG
rps18	ribosomal	68175-68666:+;	492	0	NA	NA	ATGTATATATCTAAACAACCTTTTCGTAAATCTAAGCAACCCTTTCGTAAATCCAAACAACCTTTTCATAAATCTAAGCAACCTTTTCGTAAATTCAAACAACCTTTTCGTAAATCCAAACAACCTTTTCGTAGGCGTTCTCGAATAGGCCCGGGGGATCGAATTGATTATAGAAACATGAGTTTAATTAATCGATTTATTAGTGAACAAGGAAAAATATTATCCAGACGAATAAATAGATTAACCTTGAAACAACAACGATTAATTACTCTTGCTATAAAACAAGCTCGTATTTTATCTTTCTTACCATTTCGTAACTATGAGAATGAGAAGCAATTTCAAGCCCAGGCAATTTCAATAATTACTGGTCCTAGACACAGAAAAAATAGACATATTCCT…
rpl20	ribosomal	69248-68889:-;	360	0	NA	NA	ATGACCAGAGTTCCGCGAGGATATATAGCTCGGAGACGACGAACAAAAATGCGTTCATTTGCCTCAAACTTTAGAGGGGCTCATTTAAGACTTAATCGAATGATTACTCAACAAGTAAGAAGAGCTTTTGTTTCTTCTCATCGAGATAGAGGCAGGCAAAAGAGGGATTTTCGTCGTTTGTGGATCACTCGGATAAACGCAGCAACACGGGTATATAACGTATTCAATAGTTATAGTAAATTAATACACAATCTGTCCAAGAAGGAATTGATTCTTAATCGTAAAATGCTTGCACAAGTAGCTGTATCAAATCCAAATAATCTTTACACGATTTCCAATAAAATAAGGACTATCAATTAA
rps12	ribosomal protein S12	70046-69933:-;130442-130673:+;131214-131242:+;	375	1	130674-131213:+;	540	ATGCCAACGGTTAAACAACTTATTAGAAATGCAAGACAGCCAATACGAAATGCTAGAAAATCGGCCGCGCTTAAGGGATGTCCTCAGCGTCGAGGAACATGTGCTAGGGTGTATACTATCAACCCCAAAAAACCCAACTCTGCCTTACGTAAAGTTGCCAGAGTACGATTAACCTCTGGATTTGAAATCACTGCTTATATACCTGGTATTGGCCATAATTTACAAGAACATTCTGTAGTATTAGTAAGAGGAGGAAGGGTTAAGGATTTACCCGGTGTGAGATATCGCATTATTCGAGGAACCCTAGATGCTGTCGCAGTAAAGAATCGTCAACAAGGGCGTTCTAAATATGGGGCCAAAAAGCCAAAAAAATAA
clpP	ATP-dependent	70830-70180:-;	651	0	NA	NA	ATGCCCATTGGTGTTCCAAAAGTACCTTACCGGATTCCCGGAGATGAAGAAGCGACTTGGGTTGACTTATACAATGTTATGTATCGAGAAAGGACACTTTTTTTAGGTCAAGAGATTCGTTGCGAGATCACGAATCATATTACAGGTCTGATGGTATATCTCAGTATAGAAGATGGAAATAGCGATATTTTTTTGTTTATAAACTCCCCTGGCGGGTGGCTAATCTCAGGAATGGCGATTTTTGATACGATGCAAACGGTGACACCTGATATATATACAATATGCCTCGGAATAGCCGCGTCCATGGCCTCCTTCATTCTGCTTGGAGGAGAACCCACCAAGCGTATAGCATTCCCTCACGCTAGGATTATGCTTCACCAACCTGCTAGTGCTTATTAT…
psbB	photosystem	71349-72875:+;	1527	0	NA	NA	ATGGGTTTGCCTTGGTATCGTGTTCATACTGTCGTATTGAATGATCCGGGTCGATTGCTTTCGGTGCATATAATGCACACAGCTCTAGTTTCTGGTTGGGCTGGCTCGATGGCTTTATACGAATTAGCAGTTTTTGATCCCTCTGATCCTGTTCTGGATCCAATGTGGAGACAAGGTATGTTCGTCATCCCCTTCATGACTCGTTTAGGAATAACGAATTCGTGGGGTGGTTGGAGTATTTCAGGAGGAACTGTAACGAATCCGGGTATTTGGAGTTATGAAGGTGTGGCAGGTGCGCATATTGTGTTTTCTGGCTTGTGTTTCTTGGCAGCTATCTGGCATTGGGTATATTGGGACCTAGAAATATTCTGTGATGAGCGGACGGGAAAACCTTCTTTG…
psbT	photosystem II protein T	73035-73145:+;	111	0	NA	NA	ATCGAATCTATGGAAGCATTGGTTTATACGTTCCTTTTAGTTTCGACTTTAGGGATAATTTTTTTCGCTATCTTCTTCCGAGAACCACCTAAGGTTCCGACTAAGAAATGA
psbN	photosystem	73349-73218:-;	132	0	NA	NA	ATGGAAACAGCAACTTTAGTCGCCATCTCCATATCTGGTTTACTTGTAAGCTTTACTGGGTATGCCTTATATACCGCGTTTGGGCAACCCTCTCAACAATTAAGAGATCCATTCGAAGAACACGGGGACTAA
psbH	photosystem	73453-73674:+;	222	0	NA	NA	ATGGCTACACAAACCGTTGAAGATAGTTCTAGACCTAAGCCAAAACGGACTGGCGCAGGTAGTTTATTGAAACCCTTGAATTCGGAATATGGGAAAGTTGCTCCGGGTTGGGGGACTACTCCTTTTATGGGGGTCGCAATGGCTTTATTCGCGATATTCCTATCTATAATTTTAGAAATTTATAATTCTTCTGTTTTACTGGACGGAATTTTAACGAATTAG
petB	cytochrome	74509-75207:+;	699	0	NA	NA	ATGAAATTTTCATATACGGTTCTCGGAGGGGGAGTCGGGCTAGTTACCTATCTCAATAAAGTATATGATTGGTTTGAAGAACGTCTTGAGATTCAGGCAATTGCGGATGATATAACTAGTAAATATGTTCCTCCTCATGTCAACATATTTTATTGTTTAGGGGGAATTACACTTACTTGTTTTCTAGTACAAGTCGCTACCGGTTTTGCTATGACTTTTTACTACCGACCCACCGTTACAGAGGCTTTTTCCTCCGTTCAATATATAATGACGGAGGCCAACTTTGGTTGGTTAATCCGATCGGTTCATCGATGGTCAGCAAGTATGATGGTTCTAATGATGATCCTGCACGTATTTCGTGTGTATCTCACAGGTGGATTTAAAAAACCCCGTGAATTA…
petD	cytochrome	76088-76612:+;	525	0	NA	NA	ATGTCCGGTTCCTTTGGGGGATGGATCCTAAAGAATTCACCTATCCCAATAACAAAGAAACCTGACTTAAATGATCCTGTATTAAGAGCAAAATTAGCTAAAGGGATGGGACATAATTATTATGGGGAACCCGCGTGGCCCAACGATCTTTTATACATTTTTCCAGTAGTAATTCTAGGTACTATTGCGTGTAATGTGGGTTTAGCGGTTCTAGAGCCGTCAATGATTGGTGAACCGGCGGATCCGTTTGCAACTCCTTTGGAAATATTACCCGAGTGGTACTTCTTTCCCGTATTTCAAATACTCCGTACAGTACCCAATAAGTTATTGGGCGTTCTCTTAATGGTTTCTGTGCCAACGGGCTTATTGACAGTACCCTTTCTAGAGAATGTCAATAAA…
rpoA	RNA	77852-76833:-;	1020	0	NA	NA	ATGGTTCGAGAAGAGATAACAGGATCCACTCAAACACTAGAGTGGAAGTGTGTTGAATCAAGAGTAGATAGTAAACGTCTTTATTATGGTCGTTTCATTCTGTCTCCGCTTAGAAAAGGGCAAGCGGATACTGTCGGTATTGCCTTGCGAAGAGCTTTACTTGGAGAAATAGAAGGAACATGTATCACACGCGCCAAATTTGGGAACGTGCCACATGAATATTCCACAATAGTAGGTATTGAAGAATCCATACAAGAAATTTTACTAAATTTGAAAGAAATTGTATTGAGAAGTAATCTCTATGGAGTTAGAGACGCATCAATTTGCGTCAAAGGTCCTAGATACATAACCGCTCAAGATATAATCTTACCGCCTTCCGTAGAAATCGTTGATACGACA…
rps11	ribosomal	78350-77919:-;	432	0	NA	NA	ATGACAAAAGCTATACCAAAAATAGGTTCACGTAAGAAAGTGCGTATTGGTTTGCGTAGGAATGCCCGTTTTAGTTTACGGAAGAGTGCACGTAGAATAACAAAAGGGGTTATTCATGTTCAAGCCAGTTTCAACAATACCATTATAACCGTTACAGACCCACAAGGTCGGGTCGTTTTCTGGTCCTCCGCAGGTACTTGTGGATTCAAAAGCTCAAGAAAAGCATCACCCTATGCTGGTCAAAGAACAGCAGTAGATGCTATTCGTACAGTGGGTTTGCAACGAGCAGAAGTTATGGTAAAAGGTGCTGGTAGCGGAAGAGATGCCGCATTACGAGCCATTGCTAAAAGTGGTGTACGGTTAAGTTGTATACGCGATGTAACACCTATGCCGCATAAT…
rpl36	ribosomal protein L36	78654-78541:-;	114	0	NA	NA	ATGAAAATAAGAGCTTCCGTTCGTAAAATTTGTACAAAATGTCGACTGATTCGCAGGCGTGGGCGAATTAGAGTCATTTGTTCCAATCCGAAGCATAAACAAAGACAGGGGTAA
infA	translation	79078-78755:-;	324	0	NA	NA	ATGACAGAAAAAAAAAATAGGAGAGAAAAAAAAAACCCGAGAGAAGCAAAAGTAACTTTCGAAGGTTTAGTTACGGAAGCCCTACCCAACGGAATGTTCCGCGTTCGCCTAGAGAATGACACGATCATCCTGGGCTATATTTCAGGAAAGATCCGGTCTAGCTCTATACGAATACTGATGGGGGATAGGGTCAAAATTGAAGTAAGTCGTTATGATTCCAGCAAAGGTCGTATAATTTATAGACTTCCCCATAAGGATTCGAAGCGTACCGAAGACTCGAAGGATACTGAAGATTTGAAGGATACCAAAGATTCAAAGGATTAG
rps8	ribosomal	79568-79158:-;	411	0	NA	NA	ATGGGCAAGGACACTATTGCTGATTTACTAACCTCTATAAGAAACGCAGACATGAATAAAAAAGGAACTGTTCGAGTAGTATCCACAAATATTACCGAAAACATTGTTAAAATACTTCTACGAGAGGGTTTTATTGAAAGTGTTCGGAAACATCAGGAAAGTAACAGATATTTCTTGGTTTCAACTTTGCGACATCAAAGGAGAAAGACTAGAAAGGGAATATATAGAACTAGAACCTTTTTAAAGCGTATCAGCCGACCTGGCTTACGAATTTATGCCAACTATCAAGGAATTCCTAAGGTTTTGGGCGGAATGGGAATTGCTATTCTTTCTACTTCTCGAGGTATAATGACAGATCGAGAAGCTCGACTAAACAGAATTGGGGGAGAAGTTTTATGT…
rpl14	ribosomal	80079-79708:-;	372	0	NA	NA	ATGATTCAACCTCAGACCCTTTTAAATGTAGCAGATAACAGTGGAGCTCGAAAATTGATGTGTATTCGAGTCATAGGAGCCGCTGGTAATCAGCGATATGCTCGTATTGGTGATGTTATTATTGCTGTAATCAAAGACGCAGTGCCCCAAATGCCTCTAGAAAGATCCGAAGTAATTCGAGCTGTAATTGTACGTACACGTAAAGAATTCAAAGGCGACGACGGTATAATAATACGCTATGATGACAATGCAGCAGTTATCATTGATCAAAAAGGAAATCCAAAAGGAACTCGAGTTTTTGGCGCGGTTGCCGAAGAATTAAGAGAATTGAATTTTACTAAAATAGTTTCATTAGCTCCTGAAGTATTATAA
rpl16	ribosomal	80551-80189:-;	363	0	NA	NA	ATGAATGGAAAATCCTGCCGAGGCAATCATATTTGTTTTGGTAGATATGCTCTTCAAGTACTTGAACCCGCTTGGATCACCGCGAGACAGATAGAAGCAGGACGAAGAGCAATGACACGATATGCACGTCGTGGTGGAAAAATATGGGTGCGTATATTTCCCGACAAACCGGTTACAATAAGACCCACAGAAACACGTATGGGCTCGGGAAAGGGATCCCCCGAATATTGGGTAGCCGTTGTTAAACCAGGTCGAATACTTTATGAAATGAGCGGAGTATCCGAAACTGTAGCTAGAGCAGCTATCTCTATAGCTGCCAGTAAAATGCCCATACGAAGTCAATTTCTTCGATTAGAGATATAG
rps3	ribosomal	82502-81828:-;	675	0	NA	NA	ATGGGACAAAAAATAAATCCACTCGGTTTCAGACTTGGTACAACCCAAAATCACCATTCCTTTTGGTTCGCACAACCAAAAAATTATTCTGAAGGTCTACAGGAAGATAAAAAAATACGGAATTGTATCAAGAACTATATACAAAAGAATAGGAAAAAAGGCTCGAATAGAAAAATGGAATCAGACTCAAGTTCTGAAGTAATTACACATATAGAAATTCAAAAAGAAATCGATACAATCCACGTCATAATCCATATTGGATTCCCCAATTTATTAAAGAAAAAGGGAGCAATCGAAGAATTAGAGAAAGATCTCCAAAAGGAAGTTAATTCTGTAAACCAGAGACTTAATATTGCTATCGAAAAGGTTAAAGAACCTTATAGACAACCTAATATTCTT…
rpl22	ribosomal	83008-82562:-;	447	0	NA	NA	ATGACAAGTTTCAAATTGGTAAAGTATACCCCTAGGATAAAGAAGAAGAAGGGGCTGAGAAAACTCGCAAGAAAAGTTCCAACCGATCGTCTACTTAAATTCGAACGGGTTTTCAAAGCACAAAAACGCATACATATGTCTGTTTTCAAAGCACAAAGAGTTCTAGATGAGATTCGCTGGCGTTACTACGAGGAAACCGTTATGATACTGAATCTCATGCCTTATCGAGCATCGTATCCCATCTTAAAGTTGGTTTATTCGGCAGCAGCAAATGCTACTCATTATAGGGATTTCGACAAAACAAATTTATTCATCACTAAAGCCGAAGTCAGTAGGAGTACTATTATGAAAAAATTCAGACCTCGAGCTCGAGGACGTAGTTATTCTATAAAAAAAACG…
rps19	ribosomal	83382-83101:-;	282	0	NA	NA	GTGACACGAAAAAAAACGAATCCTTTTGTAGCTCGTCATTTATTGGCAAAAATCGAAAAGGTCAATATGAAGGAGGAGAAAGAAATAATAGTAACGTGGTCCCGGGCATCTAGCATTCTACCCGCAATGGTTGGCCATACAATCGCGATTCATAATGGAAAAGAACATATACCTATTTACATAACAAATCCTATGGTAGGTCGCAAATTGGGGGAATTCGTGCCTACTCGGCATTTCACGAGTTATGAAAGTACAAGAAAGGATACTAAATCTCGTCGTTAA
tRNA-GUG	tRNA-His	83514-83588:+;	75	0	NA	NA	GCGGATGTAGCCAAGTGGATCAAGGCAGTGGATTGTGAATCCACCATGCGCGGGTTCAATTCCCGTCGTTCGCCC
rpl2	ribosomal	85139-84732:-;84128-83643:-;	894	1	84731-84129:-;	603	ATACTTAATAATACGGCGAAACATTTATACAAAACACCTATCCCGAGCACACGCAAGGGAACCGTAGACAGGCAAGTGAAATCCAATCCACGAAATAAATTGATCCATGGACGGCACCGTTGTGGTAAAGGTCGTAATGCCAGAGGAATCATTACCGCAAGGCATAGAGGGGGAGGTCATAAGCGCCTATACCGTAAAATCGATTTTCGACGGAATCAAAAAGACATATCTGGTAGAATCGTAACCATAGAATACGACCCTAATCGAAATGCATACATTTGTCTCATACACTATGGGGATGGTGAGAAGAGATATATTTTACATCCCAGAGGGGCTATAATTGGAGATACTATTGTTTCTGGTACAAAAGTTCCTATATCAATGGGAAATGCCCTACCT…
rpl23	ribosomal	85427-85146:-;	282	0	NA	NA	ATGGATGGAATCAAATACGCAGTATTTACAGAAAAGAGTCTTCGTTTATTGGGAAAGAATCAATATACTTTTAATGTCGAATCGGGATTCACTAAGACAGAAATAAAGCATTGGGTCGAACTCTTCTTTGGTGTTAAGGTAGTAGCTGTGAATAGCCATCGACTACCCGGAAAGGGTAGAAGAATGGGACCTATTCTGGGACATACAATGCATTACAGACGTATGATCATTACCCTTCAACCGGGTTATTCTATTCCACTTCTAGATAGAGAAACGAACTAA
tRNA-CAU	tRNA-Met	85667-85593:-;	75	0	NA	NA	GCATCCATGGCTGAATGGTTAAAGCGCCCAACTCATAATTGGTAAATTTGCGGGTTCAATTCCTGCTGGATGCAC
ycf2	hypothetical	85989-86738:+;	750	0	NA	NA	ATGAATTATGAGTTTAATAGATCCTCTTTAGCAGAAAGACGTATATTCCTTGCTCATTATCAGACAATCACTTATTCCCAAACCTCGTGTGGGGCTAATCGTTTTCATTTACCATCTCATGGAAAACCCTTTTCGTTCCGCTTAGCCCTATCGGGTATTTTAGTGATAGGTTCTATAGGAACTGGACGATCCTATTTGGTCAAATACCTAACGAAAAATTCCTATTTTCCTTTCATTAAGGTACGAGGGCTTCTTATTCCACAAGAACGAAAGCACCTTTTCATTCTTTCATATACTAGGGGTTTTTACTTGGAAAAGACAATGTTCCATACTAAAGGATTCGGGTCCATAACCACGAGTTCCAGTGCACTAGATCTTGTAGCACTTAGCAACGAGGCC…
tRNA-CAA	tRNA-Leu	89375-89293:-;	83	0	NA	NA	TGCCTTGATGGTGAAATGGTAGACACGCGAGACTCAAAATCTCGTGCTAAAGAGCGTGGAGGTTCGAGTCCTCTTCAAGGCAT
ndhB	NADH	92181-91407:-;90703-89946:-;	1533	1	91406-90704:-;	703	ATGATCTGGCATGTACAGAATGAAAACTTCATTCTCGATTCTACGAGAATTTTTATGAAAGCGTTTCATTTGCTTCTCTTCAATGGAAGTTTCATTTTCCCAGAATGTATCCTAATTTTTGGCCTAATTCTTCTTCTGATGATCGATTTAACCTCTGATCAAAAAGATAGACCTTGGTTCTATTTCATCTCTTCAACAAGTTTAGTAATAAGCATAACGGCCCTATTGTTCCGATGGAGAGAAGAACCTATAATTAGCTTTTCGGGAAATTTCCAAACGAACAATTTCAACGAAATCTTTCAATTTCTTATTTTATTATGTTCAACTTTATGTATTCCTCTATCCGTAGAGTACATTGAATGTACAGAAATGGCTATAACAGAGTTTCTGTTATTCGTA…
rps7	ribosomal	92952-92482:-;	471	0	NA	NA	ATGTCACGTCGAGGTACTGCAGAAAAAAGAACCGCAAAATCCGATCCAATTTTTCGTAATCGATTAGTTAACATGGTGGTTAACCGTATTATGAAAGACGGAAAAAAATCATTGGCTTATCAAATTCTCTATCGAGCCGTGAAAAAGATTCAACAAAAGACAGAAACAAATCCACTATTGGTTTTACGTCAAGCAATACGTAGAGTAACTCCCAATATAGGAGTAAAAACAAGACGTAATAAAAAAGGATCGACGCGGAAAGTTCCGATTGAAATAGGATCTAAACAAGGAAGAGCACTTGCCATTCGTTGGTTATTAGAAGCATCCCAAAAGCGTCCGGGTCGAAATATGGCTTTCAAATTAAGTTCCGAATTAGTAGATGCTGCCAAAGGGAGTGGG…
rps12	ribosomal protein S12	70046-69933:-;93811-93580:-;93039-93011:-;	375	1	93579-93040:-;	540	ACTATCAACCCCAAAAAACCCAACTCTGCCTTACGTAAAGTTGCCAGAGTACGATTAACCTCTGGATTTGAAATCACTGCTTATATACCTGGTATTGGCCATAATTTACAAGAACATTCTGTAGTATTAGTAAGAGGAGGAAGGGTTAAGGATTTACCCGGTGTGAGATATCGCATTATTCGAGGAACCCTAGATGCTGTCGCAGTAAAGAATCGTCAACAAGGGCGTTCTAAATATGGGGCCAAAAAGCCAAAAAAATAA
tRNA-GAC	tRNA-Val	95578-95649:+;	72	0	NA	NA	AGGGATATAACTCAGCGGTAGAGTGTCACCTTGACGTGGTGGAAGTCATCAGTTCGAGCCTGATTATCCCTA
rrn16	16S ribosomal RNA	95880-97369:+;	1490	0	NA	NA	TCTCATGGAGAGTTCGATCCTGGCTCAGGATGAACGCTGGCGGCATGCTTAACACATGCAAGTCGAACGGGAAGTGGTGTTTCCAGTGGCGAACGGGTGAGTAACGCGTAAGAACCTGCCCTTGGGAGGGGAACAACAACTGGAAACGGTTGCTAATACCCCGTAGGCTGAGGAGCAAAAGGAGAAATCCGCCCAAGGAGGGGCTCGCGTCTGATTAGCTAGTTGGTGAGGCAATAGCTTACCAAGGCGATGATCAGTAGCTGGTCCGAGAGGATGATCAGCCACACTGGGACTGAGACACGGCCCAGACTCCTACGGGAGGCAGCAGTGGGGAATTTTCCGCAATGGGCGAAAGCCTGACGGAGCAATGCCGCGTGGAGGTGGAAGGCCTACGGGTCG…
tRNA-CGU	tRNA-Thr	97674-97705:+;98638-98696:+;	91	1	97706-98637:+;	932	GGGCTATTAGCTCAGTGGTAGAGCGCGCCCCTCGTAGGGGCGATGATTTACTTCACGGGCGAGGTCTCTGGTTCAAGTCCAGGATGGCCCA
tRNA-UGC	tRNA-Ala	98762-98798:+;99609-99644:+;	73	1	98799-99608:+;	810	GGGGATATAGCTCAGTTGGTAGAGCTCCGCTCTTGCATGGCGGATGTCAGCGGTTCGAGTCCGCTTATCTCCA
rrn23	23S ribosomal RNA	99790-102676:+;	2887	0	NA	NA	TTCAAAAGAGGAAAGGCTTGCGGTGGATACCTAGGCACCCAGAGACGAGGAAGGGCGTAGCAAGCGACGAAATGCTTCGGGGAGTTGAAAATAAGCATAGATCCGGAGATTCCCAAATAGGTCAACCTTTTGAACTGCCTGCTGAATCCATGAGCAGGCAAGAGACAACCTGGCGAACTGAAACATCTTAGTAGCCAGAGGAAAAGAAAGCAAAAGCGATTCCCGTAGTAGCGGCGAGCGAAATGGGAGCAGCCTAAACCGTGAAAACGGGGTTGTGGGAGAGCAATACAAGCGTTGTGCTGCTAGGCGAAGCGGTTGAGTGCCGCACCCTAGATGGCTAAAGTCCAGTAGCCGAAAGCATCACTAGCTTACGCTCTGACCCGAGTAGCATGGGGCACG…
rrn4.5	4.5S ribosomal RNA	102774-103010:+;	237	0	NA	NA	AAGGTAGCGGCGAGACGAGCCGTTTAAATAGGTGTCAAGTGGAAGTGCAGTGATGTATGCAGCTGAGGCATCCTAACGAACGAACGATTTGAACCTTGTTCCTACACGACCTGATCAAATCGATCAGGCACTTGCCATCTATCTTCATTGTTCAACTCTTTGATGAAAAGAAAAGATGAAAAAACCAAAAAAAAGCTCTGCCCTTCCATCTCTTGGATAAATAGAGAGGGAGGGCAG
rrn5	5S ribosomal RNA	103100-103493:+;	394	0	NA	NA	TATTCTGGTGTCCTAGGCGTAGAGGAACCACACCAATCCATCCCGAATTTGGTGGTTAAACTCTACTGCGGTGACGATACTGTAGGGGAGGTCCTGCGGCAAAATAGCTCGATGCCAGAATGATAAAAAGCTTAACACCTCTTATTTGACTTTTTCACTATTTTGAAATACGAAAAAGATCCAAATCCAAAACACAAAGGTCGTCTTATTCAAAACCTCAATCATCCCCTCTCTCCCACTTCACACCTCAGAACGCACTGTTCTTATAGAGAGAAAGGCGCTTTCCCATCTTCTTAACCCGAAATGAAATGGCTGAGGAGAAGAAGGTTCCTTTTGGGGGGTATCCCCGGGAAGAGATCCAGTGGAGACGGGGTGGGCCTGTAGCTCAGAGGAT
tRNA-ACG	tRNA-Arg	103474-103548:+;	75	0	NA	NA	GGGCCTGTAGCTCAGAGGATTAGAGCACGTGGCTACGAACCACGGTGTCGGGGGTTCGAATCCCTCCTCGCCCAC
tRNA-GUU	tRNA-Asn	103873-103800:-;	74	0	NA	NA	TTCCTCAGTAGCTCAGTGGTAGAGCGGTCGGCTGTTAACTGACTGGTCGTAGGTTCGAATCCTACTTGGGGAGA
ycf1	hypothetical chloroplast RF19	104765-105001:+;	237	0	NA	NA	ATATTCGATCTATCTCCTAGACGCCGTAGAGAATTGAGAATTTTCATGTCTTTCAATTCTCGTACTCGTAATTGGAAAGTTACGGAAGGAGATCCATCATTTTGCAATGAAAACAACATAAAAAACTCTGGACAATTTCGAAATCAGACCAAGCGTCTTAATACATATGCAAAAAAATTCATTATTGGCCCACCATTGATTACAAGATTTAGCTTTTATGAATCGCTATTGGTTTGA
rps15	ribosomal	105465-105701:+;	237	0	NA	NA	ATGGTTAAAGAAGAAAAACAAGAAAACAGGGGTTCTGTTGAATTTCAAGTATTCAGTTTCACCAATAAGATACGGAGACTTGCTTCACATTTAGAATTACACAAAAAAGATTTTTCATCGGAAAGAGGTCTACGAAGACTTTTGGGAAAACGTCAACGTTTGCTGGCTTATTTGGCAAAGAAAAATAGAGTACGTTATAAGAAATTAATCAGTCAGTTGGATATTCGGGAGAAGTAA
ndhF	NADH	108042-105826:-;	2217	0	NA	NA	ATGGAACATACATATCAATATGCCTGGGTAATTCCTCTTCTCCCACTTCCAGTTATTATGTCAATGGGATTTGGACTTTTTCTTATTCCCACAGCAACAAAAAATCTTCGTCGCATATGGGCTTTTCCTAGTATTTTACTCTTAAGTATAGCTATGGTATTCTCACTTCACCTGTCTATTCAACAAATAAATGGAAGTTCTATCTATCAATATCTATGGTCTTGGACCATCAATAATGATTTTTCCTTAGAATTTGGATACTTGGTCGACCCCCTTACGTCTATTATGTTAATACTAATTACTACTGTAGGAATCTTAGTTCTTATTTATAGTGACGATTATATGTCTCACGATGAAGGATATTTGAGATTTTTTGTTTATATAAGTTTTTTTAATACT…
rpl32	ribosomal protein L32	108897-109076:+;	180	0	NA	NA	ATGGCAGTTCCAAAAAAACGTACTTCGATGTCAAAAAAGCGTATTCGTAAAAATCTTTGGAAAAAAAAGACTTATTTTTCCATAGTACAATCTTATTCTTTAGCAAAATCAAGATCATTTTCTAGCGGCAACGAGCATCCAAAACCAAAAGGTTTTTCTGGGCAACAAGCAAACAAATAA
tRNA-UAG	tRNA-Leu	109604-109683:+;	80	0	NA	NA	GCCGCCATGGTGAAATTGGTAGACACGCTGCTCTTAGGAAGCAGTGCTCAAGCATCTCGGTTCGAATCCGAGTGGCGGCA
ccsA	CcsA	109761-110726:+;	966	0	NA	NA	ATGCTATTTGCAACTTTAGAACATATACTAACTCATATCTCTTTCTCAACCATTTCAATTGTGATTACGATTCATTTGATAACCTTATTAGTTCGTGAACTTAGGGGATTACGTGATTCGTCAGAAAAAGGAATGATAGCTACTTTTTTCTCTATAACAGGATTTTTAGTCTCTCGTTGGGTTTCTTCGGGACATTTTCCATTAAGTAATTTATATGAGTCATTGATCTTCCTTTCATGGACTCTGTATATTCTTCATACTATTCCTAAGATACAGAACTCGAAAAATGATTTAAGCACAATAACTACGCCAAGTACTATTTTAACGCAAGGCTTTGCCACGTCGGGTCTTTTAACTGAAATGCATCAATCCACAATACTAGTACCTGCTCTACAATCT…
ndhD	NADH	112454-110907:-;	1548	0	NA	NA	ATGGGCTTTTCTGGTCAAAACGTATCTTGTCTTTATTACTTTATCATGAGTTATTTTCCTTGGTTAACAATACTTGTTGTTTTGCCGATATTTGCAGGTTCATTAATTTTCTTTTTACCTCATAAAGGAAATAAAATCGTTAGGTGGTATACTATAGCTATTTGTTTATTAGAATTCCTTATAATGACTTATGCATTCTGTTATCATTTCCAATTGGAGGATCCCTTAATCCAATTAAAGGAGGATTCTAAATGGATAGATGTTTTCGATTTCCACTGGAGATTGGGAATCGATGGACTTTCATTAGGATCTATTTTATTGACAGGATTTATCACTACTTTAGCTACTTTAGCGGCTTGGCCGGTTACTCGGAATTCGCAATTATTCTATTTCCTGATG…
psaC	photosystem	112774-112529:-;	246	0	NA	NA	ATGTCACATTCTGTAAAAATTTATGATACATGTATAGGATGCACTCAATGTGTACGAGCTTGCCCAACAGATGTATTAGAAATGATACCTTGGGATGGATGTAAAGCCAAGCAAATTGCTTCCGCGCCGAGAACCGAAGATTGTGTGGGTTGTAAGAGATGCGAATCCGCCTGCCCAACGGATTTTTTAAGTGTCCGCGTTTATTTAGGGCCTGAAACAACCCGCAGCATGGCTCTATCTTATTGA
ndhE	NADH	113540-113235:-;	306	0	NA	NA	ATGATGTTTGAGCATGTACTTTTTTTGAGTGTCTATTTATTTTCGATTGGTATCTATGGATTGATCACAAGCCGAAACATGGTTAGAGCTCTAATATGTCTTGAACTTATACTGAATTCAATTAATCTAAATCTCGTAACATTTTCTGATCTATTTGATAGTCGCCAATTAAAAGGAGACATTTTCGCAATTTTTGTTATAGCCCTTGCGGCTGCTGAAGCAGCTATTGGACTATCCATTCTTTCTTCCATCCATCGTAACAGGAAATCAACTCGTATCAATCAATCCAATTTTTTGAATAATTAG
ndhG	NADH	114285-113755:-;	531	0	NA	NA	ATGGATTTACCTGGACCAATACATGAGATTCTTGTGCTATTTGGGGGATTTGTTCTTCTACTAGGAGGTCTAGGAGTAGTATTACTTACCAACCCAATTTATTCTGCCTTTTCGCTGGGATTAGTTCTTGTTTGTATATCCTTATTCTATTTTTTATTAAATTCCTACTTTGTAGCTGTCGCACAACTTCTTATTTATGTGGGAGCCATAAATGTCTTGATCATATTTGCTGTAATGTTTGTAAACGGCTCAGAGTGGTCTAAAGATAAGAATTATTGGACGATTGGAGATGGGTTTACTTTACTCCTTTGTATAACTATTCCTTTTTCACTAATGACTACTATCCCAGATACGTCGTGGTATGGAATTCTTTGGACTACAAGATCAAACCAAATAGTA…
ndhI	NADH	115002-114469:-;	534	0	NA	NA	ATGCTAACTGGGTTCATTAGTTATGGTCAACAAACAATACGCGCCGCAAGATACATTGGTCAAGGTTTAATAATTACCTTATCCCACACAAATCGTTTACCTATAACGATTCACTACCCTTATGAAAAATCAATTACATCGGAGCGTTTCCGGGGGCGAATACACTTTGAATTTGATAAATGCATTGCTTGTGAAGTATGTGTTCGCGTATGCCCGATAGATCTACCCCTTGTGGATTGGAAATTTGAAAAGGATATTAAAAGAAAACAATTGCTTAATTATAGTATTGATTTCGGAGTTTGTATATTTTGTGGTAACTGTGTTGAATACTGTCCCACAAATTGTTTATCAATGACTGAAGAATATGAACTTTCTACTTATGATCGTCATGAATTGAAT…
ndhA	NADH	117216-116667:-;115643-115105:-;	1089	1	116666-115644:-;	1023	ATGATAATAGATAGGGTAGAGGTAGAAACTATCAATTCTTTTTCGAAATCGGAATTATTAAAAGAAATCTACGGACTTATATGGATTCTACCCATTTTGGCCCTCCTACTGGGAATCACAATAGAAGTACTCGTAATTGTGTGGTTAGAAAGAGAAATATCCGCATCGATACAACAACGTATTGGTCCTGAATATGCTGGCCCCCTGGGACTGCTTCAAGCTATAGCAGATGGAACTAAACTACTTTTAAAAGAGGATATCCTCCCATCCCGAGGAGAGATTCCTTTATTTAGCATTGGTCCCTCTATAGCAGTCATATCCATTTTATTAAGTTTTTTAGTTATCCCTTTGGGATATCATTTTGTTTTAGCTGATCTTAGTATTGGTGTTTTTTTATGG…
ndhH	NADH	118399-117218:-;	1182	0	NA	NA	ATGAGTCTATCGCTTAAAAGAAAAGATCTCATGATAGTGAATATGGGTCCTCAACACCCATCAATGCATGGTGTTCTTCGACTGATTGTTACTCTCGATGGTGAAGATGTTATTGATTGCGAACCCATATTAGGGTATTTACACAGAGGAATGGAAAAAATTGCAGAAAACAGAAGTATTATACAATACTTGCCTTATGTAACACGATGGGATTATTTAGCTACTATGTTTACAGAAGCAATAACGGTAAATGCACCAGAATTCTTGGAGAATATTCAAATACCCCAAAGAGCCAGCTATATTAGAGTAATTATGTTAGAATTGAGCCGTATAGCTTCTCATTTGTTATGGCTTGGACCTTTTATGGCGGATCTCGGGGCACAGACTCCTTTTTTCTAC…
rps15	ribosomal	118788-118552:-;	237	0	NA	NA	ATGGTTAAAGAAGAAAAACAAGAAAACAGGGGTTCTGTTGAATTTCAAGTATTCAGTTTCACCAATAAGATACGGAGACTTGCTTCACATTTAGAATTACACAAAAAAGATTTTTCATCGGAAAGAGGTCTACGAAGACTTTTGGGAAAACGTCAACGTTTGCTGGCTTATTTGGCAAAGAAAAATAGAGTACGTTATAAGAAATTAATCAGTCAGTTGGATATTCGGGAGAAGTAA
ycf1	hypothetical chloroplast RF19	119488-119252:-;	237	0	NA	NA	ATATTCGATCTATCTCCTAGACGCCGTAGAGAATTGAGAATTTTCATGTCTTTCAATTCTCGTACTCGTAATTGGAAAGTTACGGAAGGAGATCCATCATTTTGCAATGAAAACAACATAAAAAACTCTGGACAATTTCGAAATCAGACCAAGCGTCTTAATACATATGCAAAAAAATTCATTATTGGCCCACCATTGATTACAAGATTTAGCTTTTATGAATCGCTATTGGTTTGA
tRNA-GUU	tRNA-Asn	120380-120453:+;	74	0	NA	NA	TTCCTCAGTAGCTCAGTGGTAGAGCGGTCGGCTGTTAACTGACTGGTCGTAGGTTCGAATCCTACTTGGGGAGA
tRNA-ACG	tRNA-Arg	120779-120705:-;	75	0	NA	NA	GGGCCTGTAGCTCAGAGGATTAGAGCACGTGGCTACGAACCACGGTGTCGGGGGTTCGAATCCCTCCTCGCCCAC
rrn5	5S ribosomal RNA	121153-120760:-;	394	0	NA	NA	TATTCTGGTGTCCTAGGCGTAGAGGAACCACACCAATCCATCCCGAATTTGGTGGTTAAACTCTACTGCGGTGACGATACTGTAGGGGAGGTCCTGCGGCAAAATAGCTCGATGCCAGAATGATAAAAAGCTTAACACCTCTTATTTGACTTTTTCACTATTTTGAAATACGAAAAAGATCCAAATCCAAAACACAAAGGTCGTCTTATTCAAAACCTCAATCATCCCCTCTCTCCCACTTCACACCTCAGAACGCACTGTTCTTATAGAGAGAAAGGCGCTTTCCCATCTTCTTAACCCGAAATGAAATGGCTGAGGAGAAGAAGGTTCCTTTTGGGGGGTATCCCCGGGAAGAGATCCAGTGGAGACGGGGTGGGCCTGTAGCTCAGAGGAT
rrn4.5	4.5S ribosomal RNA	121479-121243:-;	237	0	NA	NA	AAGGTAGCGGCGAGACGAGCCGTTTAAATAGGTGTCAAGTGGAAGTGCAGTGATGTATGCAGCTGAGGCATCCTAACGAACGAACGATTTGAACCTTGTTCCTACACGACCTGATCAAATCGATCAGGCACTTGCCATCTATCTTCATTGTTCAACTCTTTGATGAAAAGAAAAGATGAAAAAACCAAAAAAAAGCTCTGCCCTTCCATCTCTTGGATAAATAGAGAGGGAGGGCAG
rrn23	23S ribosomal RNA	124463-121577:-;	2887	0	NA	NA	TTCAAAAGAGGAAAGGCTTGCGGTGGATACCTAGGCACCCAGAGACGAGGAAGGGCGTAGCAAGCGACGAAATGCTTCGGGGAGTTGAAAATAAGCATAGATCCGGAGATTCCCAAATAGGTCAACCTTTTGAACTGCCTGCTGAATCCATGAGCAGGCAAGAGACAACCTGGCGAACTGAAACATCTTAGTAGCCAGAGGAAAAGAAAGCAAAAGCGATTCCCGTAGTAGCGGCGAGCGAAATGGGAGCAGCCTAAACCGTGAAAACGGGGTTGTGGGAGAGCAATACAAGCGTTGTGCTGCTAGGCGAAGCGGTTGAGTGCCGCACCCTAGATGGCTAAAGTCCAGTAGCCGAAAGCATCACTAGCTTACGCTCTGACCCGAGTAGCATGGGGCACG…
tRNA-UGC	tRNA-Ala	125491-125454:-;124645-124609:-;	75	1	125453-124646:-;	808	GGGGATATAGCTCAGTTGGTAGAGCTCCGCTCTTGCAAGTGGCGGATGTCAGCGGTTCGAGTCCGCTTATCTCCA
tRNA-CGU	tRNA-Thr	126579-126547:-;125616-125557:-;	93	1	126546-125617:-;	930	GGGCTATTAGCTCAGTGGTAGAGCGCGCCCCTGTCGTAGGGGCGATGATTTACTTCACGGGCGAGGTCTCTGGTTCAAGTCCAGGATGGCCCA
rrn16	16S ribosomal RNA	128373-126884:-;	1490	0	NA	NA	TCTCATGGAGAGTTCGATCCTGGCTCAGGATGAACGCTGGCGGCATGCTTAACACATGCAAGTCGAACGGGAAGTGGTGTTTCCAGTGGCGAACGGGTGAGTAACGCGTAAGAACCTGCCCTTGGGAGGGGAACAACAACTGGAAACGGTTGCTAATACCCCGTAGGCTGAGGAGCAAAAGGAGAAATCCGCCCAAGGAGGGGCTCGCGTCTGATTAGCTAGTTGGTGAGGCAATAGCTTACCAAGGCGATGATCAGTAGCTGGTCCGAGAGGATGATCAGCCACACTGGGACTGAGACACGGCCCAGACTCCTACGGGAGGCAGCAGTGGGGAATTTTCCGCAATGGGCGAAAGCCTGACGGAGCAATGCCGCGTGGAGGTGGAAGGCCTACGGGTCG…
tRNA-GAC	tRNA-Val	128675-128604:-;	72	0	NA	NA	AGGGATATAACTCAGCGGTAGAGTGTCACCTTGACGTGGTGGAAGTCATCAGTTCGAGCCTGATTATCCCTA
rps7	ribosomal	131301-131771:+;	471	0	NA	NA	ATGTCACGTCGAGGTACTGCAGAAAAAAGAACCGCAAAATCCGATCCAATTTTTCGTAATCGATTAGTTAACATGGTGGTTAACCGTATTATGAAAGACGGAAAAAAATCATTGGCTTATCAAATTCTCTATCGAGCCGTGAAAAAGATTCAACAAAAGACAGAAACAAATCCACTATTGGTTTTACGTCAAGCAATACGTAGAGTAACTCCCAATATAGGAGTAAAAACAAGACGTAATAAAAAAGGATCGACGCGGAAAGTTCCGATTGAAATAGGATCTAAACAAGGAAGAGCACTTGCCATTCGTTGGTTATTAGAAGCATCCCAAAAGCGTCCGGGTCGAAATATGGCTTTCAAATTAAGTTCCGAATTAGTAGATGCTGCCAAAGGGAGTGGG…
ndhB	NADH	132072-132846:+;133550-134307:+;	1533	1	132847-133549:+;	703	ATGATCTGGCATGTACAGAATGAAAACTTCATTCTCGATTCTACGAGAATTTTTATGAAAGCGTTTCATTTGCTTCTCTTCAATGGAAGTTTCATTTTCCCAGAATGTATCCTAATTTTTGGCCTAATTCTTCTTCTGATGATCGATTTAACCTCTGATCAAAAAGATAGACCTTGGTTCTATTTCATCTCTTCAACAAGTTTAGTAATAAGCATAACGGCCCTATTGTTCCGATGGAGAGAAGAACCTATAATTAGCTTTTCGGGAAATTTCCAAACGAACAATTTCAACGAAATCTTTCAATTTCTTATTTTATTATGTTCAACTTTATGTATTCCTCTATCCGTAGAGTACATTGAATGTACAGAAATGGCTATAACAGAGTTTCTGTTATTCGTA…
tRNA-CAA	tRNA-Leu	134878-134960:+;	83	0	NA	NA	TGCCTTGATGGTGAAATGGTAGACACGCGAGACTCAAAATCTCGTGCTAAAGAGCGTGGAGGTTCGAGTCCTCTTCAAGGCAT
ycf2	hypothetical	138264-137515:-;	750	0	NA	NA	ATGAATTATGAGTTTAATAGATCCTCTTTAGCAGAAAGACGTATATTCCTTGCTCATTATCAGACAATCACTTATTCCCAAACCTCGTGTGGGGCTAATCGTTTTCATTTACCATCTCATGGAAAACCCTTTTCGTTCCGCTTAGCCCTATCGGGTATTTTAGTGATAGGTTCTATAGGAACTGGACGATCCTATTTGGTCAAATACCTAACGAAAAATTCCTATTTTCCTTTCATTAAGGTACGAGGGCTTCTTATTCCACAAGAACGAAAGCACCTTTTCATTCTTTCATATACTAGGGGTTTTTACTTGGAAAAGACAATGTTCCATACTAAAGGATTCGGGTCCATAACCACGAGTTCCAGTGCACTAGATCTTGTAGCACTTAGCAACGAGGCC…
tRNA-CAU	tRNA-Met	138586-138660:+;	75	0	NA	NA	GCATCCATGGCTGAATGGTTAAAGCGCCCAACTCATAATTGGTAAATTTGCGGGTTCAATTCCTGCTGGATGCAC
rpl23	ribosomal	138826-139107:+;	282	0	NA	NA	ATGGATGGAATCAAATACGCAGTATTTACAGAAAAGAGTCTTCGTTTATTGGGAAAGAATCAATATACTTTTAATGTCGAATCGGGATTCACTAAGACAGAAATAAAGCATTGGGTCGAACTCTTCTTTGGTGTTAAGGTAGTAGCTGTGAATAGCCATCGACTACCCGGAAAGGGTAGAAGAATGGGACCTATTCTGGGACATACAATGCATTACAGACGTATGATCATTACCCTTCAACCGGGTTATTCTATTCCACTTCTAGATAGAGAAACGAACTAA
rpl2	ribosomal	139114-139521:+;140125-140610:+;	894	1	139522-140124:+;	603	ATACTTAATAATACGGCGAAACATTTATACAAAACACCTATCCCGAGCACACGCAAGGGAACCGTAGACAGGCAAGTGAAATCCAATCCACGAAATAAATTGATCCATGGACGGCACCGTTGTGGTAAAGGTCGTAATGCCAGAGGAATCATTACCGCAAGGCATAGAGGGGGAGGTCATAAGCGCCTATACCGTAAAATCGATTTTCGACGGAATCAAAAAGACATATCTGGTAGAATCGTAACCATAGAATACGACCCTAATCGAAATGCATACATTTGTCTCATACACTATGGGGATGGTGAGAAGAGATATATTTTACATCCCAGAGGGGCTATAATTGGAGATACTATTGTTTCTGGTACAAAAGTTCCTATATCAATGGGAAATGCCCTACCT…
tRNA-GUG	tRNA-His	140739-140665:-;	75	0	NA	NA	GCGGATGTAGCCAAGTGGATCAAGGCAGTGGATTGTGAATCCACCATGCGCGGGTTCAATTCCCGTCGTTCGCCC
rps19	ribosomal	140871-141152:+;	282	0	NA	NA	GTGACACGAAAAAAAACGAATCCTTTTGTAGCTCGTCATTTATTGGCAAAAATCGAAAAGGTCAATATGAAGGAGGAGAAAGAAATAATAGTAACGTGGTCCCGGGCATCTAGCATTCTACCCGCAATGGTTGGCCATACAATCGCGATTCATAATGGAAAAGAACATATACCTATTTACATAACAAATCCTATGGTAGGTCGCAAATTGGGGGAATTCGTGCCTACTCGGCATTTCACGAGTTATGAAAGTACAAGAAAGGATACTAAATCTCGTCGTTAA
