# Supplementary material for: Comparative Analysis of two Sugarcane Ancestors Saccharum officinarum and S. spontaneum based on Complete Chloroplast Genome Sequences and Photosynthetic Ability in Cold Stress
Source: Int J Mol Sci. 2019 Aug 5;20(15):3828. doi: 10.3390/ijms20153828 (PMC6696253; doi:10.3390/ijms20153828)
Supplement: Supplementary file 1 [file ijms-20-03828-s001.zip › Suplementary materials_Sugarcane Cp genome and photosynthetic ability/Table S2..xls]

## Sheet: Saccharum_spontaneum.exon.intro
Table S2. Detailed information of gene names, their coresponding sequences and exons/introns existed in them in Saccharum spontaneum
Name	Product	Exon_Position	Exon_Length	Intron_number	Intron_Position	Intron_Length	Sequence
psbA	photosystem	1152-91:-;	1062	0	NA	NA	ATGACTGCAATTTTAGAGAGACGCGAAAGTACAAGCCTGTGGGGTCGCTTCTGCAACTGGATAACTAGCACCGAAAACCGTCTTTACATTGGATGGTTCGGTGTTTTGATGATCCCTACCTTATTGACCGCAACTTCCGTATTTATTATCGCCTTCATCGCTGCTCCTCCAGTAGATATTGATGGTATTCGTGAGCCTGTTTCTGGTTCTTTACTTTATGGAAACAATATTATCTCTGGTGCTATTATTCCTACTTCTGCGGCGATCGGATTGCATTTTTACCCAATTTGGGAAGCTGCATCTGTTGATGAATGGTTATACAATGGCGGTCCTTATGAGCTAATTGTTCTACACTTCTTACTTGGTGTAGCTTGTTATATGGGTCGTGAGTGGGAACTT…
tRNA-UUU	tRNA-Lys	3939-3901:-;1424-1388:-;	76	1	3900-1425:-;	2476	TGGGTTGCTAACTCAATGGTAGAGTACTCGGCTTTTAAGTCCGACTAGTTCCGGGTTCGAGTCCCGGGCAACCCAT
matK	maturase	3274-1673:-;	1602	0	NA	NA	ATGTATCATCATTTGATAAACCGAGAAATGCTTTTTTCTCTGATTCAAGTAGAAATACAAATGCAAAAATTCGAAGGGTATTCAGAAAAACAGAAATCTCGTCAACACTACTTCGTCTACCCACTTCTCTTTCAGGAATATATTTATGCATTTGCTCATGATTATGGATTAAATGGTTCCGAACCTGTGGAAATTTTTGGTTGTAATAACAAGAAATTTAGTTCAATACTTGTGAAACGTTTAATTATTCGAATGTATCAGCAGAATTTTTTGATTAATTCGGTTAATTATCCTAACCAAGATCGATTGTTTGATCACCGCAATTATTTTTATTCTGAGTTTTATTCTCAGATTCTATCTGAGGGGTTTGGGATTGTTGTAGAAATCCCACTCTCGCTA…
rps16	ribosomal protein S16	5594-5550:-;4715-4503:-;	258	1	5549-4716:-;	834	ATGGTAAAACTTCGTTTAAAACGATGTGGTAGAAAGCAACGTGCGATCTATCGAATCGTTGCAATTGATGTTCGATCTCGAAGAGAAGGAAGAGATCTTCGAAAAGTAGGTTTTTATGATCCGATAAAGAATCAAACTTGTTTAAATGTTCCAGCTATTCTCTATTTCCTTGAAAAGGGTGCTCAACCTACAAGAACAGTTTATGATATTTTAAGGAAGGCAGAATTCTTTAAAGATAAAGAAAGAACTTTGAGTTAA
tRNA-UUG	tRNA-Gln	7195-7124:-;	72	0	NA	NA	TGGGGCGTGGCCAAGTGGTAAGGCAGCGGGTTTTGGTCCCGTTACTCGGAGGTTCGAATCCTTCCGTCCCAG
psbK	photosystem	7430-7735:+;	306	0	NA	NA	GTGTTTGGGAAAGTCCGAAGAAAAAAGGATTTGGAATCTACTTTTTCTTTTGCTTTTTCCCTTAGAAAAATAACTCAATCAAAATCCAATTATCTACTCTACAAGAATGAAATGCTTGTTATGCCTAATATACTTAGTTTAACCTGTATCTGTTTTAATTCTGTTCTTTGTCCGACTAGCTTTTTCTTCGCCAAATTACCCGAAGCTTATGCCATTTTCAACCCAATCGTGGATGTTATGCCTGTCATACCTGTACTCTTTTTTCTATTAGCGTTTGTTTGGCAAGCTGCTGTAAGTTTTCGATGA
psbI	photosystem	8079-8234:+;	156	0	NA	NA	ATGGGTAATCTATTCCTTAACAAAAAAAATTTTGGAGATTATGTAATGCTTACTCTCAAACTTTTTGTTTATACAGTAGTGATATTCTTTGTTTCCCTCTTTATCTTTGGATTCTTATCTAATGACCCAGGACGTAATCCTGGGCGTGAGGAGTAA
tRNA-GCU	tRNA-Ser	8448-8359:-;	90	0	NA	NA	GGAGAGATGGCTGAGTGGACTAAAGCGGCGGATTGCTAATCCGTTGTACAATTTTTTTGTACCGAGGGTTCGAATCCCTCTCTTTCCGCC
psbD	photosystem	9425-10486:+;	1062	0	NA	NA	ATGACTATAGCCGTTGGTAGAGTTACTAAAGAAGAAAACGATCTATTTGATATTATGGACGACTGGTTACGAAGGGACCGTTTCGTTTTTGTAGGATGGTCCGGCTTATTGCTCTTTCCTTGTGCTTATTTCGCTTTAGGGGGTTGGTTTACAGGGACTACTTTTGTAACTTCTTGGTATACCCATGGATTGGCTAGTTCCTATTTGGAAGGTTGCAATTTCTTAACCGCGGCGGTTTCCACACCTGCCAATAGTTTAGCACACTCTTTGTTGCTACTATGGGGACCGGAAGCACAGGGGGATTTTACTCGTTGGTGTCAATTAGGTGGTCTTTGGACTTTTGTCGCTCTCCATGGAGCTTTTGCACTAATAGGTTTCATGCTACGTCAATTTGAACTT…
psbC	photosystem	10470-11855:+;	1386	0	NA	NA	GTGGAAACGCTCTTTAATGGAACTTTCGTTTTAGCTGGTCGTGACCAAGAAACCACCGGCTTTGCTTGGTGGGCTGGGAATGCCAGACTTATCAATTTGTCCGGTAAACTACTTGGAGCTCATGTAGCCCATGCCGGATTAATCGTATTCTGGGCCGGAGCAATGAACCTATTTGAAGTGGCCCATTTCGTACCAGAAAAGCCCATGTATGAACAAGGGTTGATTTTACTTCCGCACTTAGCTACTCTAGGTTGGGGAGTAGGGCCGGGGGGAGAAGTTCTAGATACTTTTCCTTACTTTGTATCCGGAGTACTTCACTTAATTTCCTCCGCAGTCTTAGGCTTCGGTGGCATTTATCACGCGCTTCTGGGACCCGAGACTCTTGAAGAATCTTTTCCA…
tRNA-UGA	tRNA-Ser	12097-12010:-;	88	0	NA	NA	GGAGAGATGGCTGAGTGGTTGATAGCTCCGGTCTTGAAAACCGGTATAGTTCTAGGAACTATCGAGGGTTCGAATCCCTCTCTCTCCT
psbZ	photosystem	12441-12629:+;	189	0	NA	NA	ATGACTATTGCTTTCCAATTAGCTGTTTTTGCATTAATTGCGACTTCCTCAGTTTTAGTAATTAGTGTACCCCTTGTATTTGCTTCTCCTGATGGTTGGTCAAATAATAAAAACGTTGTATTTTCCGGTACATCATTATGGATTGGATTAGTCTTTCTGGTAGCTATTCTGAATTCTCTTATTTCTTGA
tRNA-GCC	tRNA-Gly	12915-12985:+;	71	0	NA	NA	GCGAGCGTAGTTCAGTGGTAAAACATCTCCTTGCCAAGGAGAAGATACGGGTTCGATTCCCGTCGCTCGCC
tRNA-CAU	tRNA-Met	13551-13476:-;	76	0	NA	NA	GAGCGGAGTAGAGCAGTTTGGTAGCTCACGAGGCTCATAACCTTGAGGTCACGGGTTCGATTCCCGTCTCCGCACT
tRNA-CGA	tRNA-Ser	14417-14386:-;13708-13646:-;	95	1	14385-13709:-;	677	GCGGGTATAGTTTAGTGGTAAAAGTGTGATTCGTCGACTATAACCCCTAGCCTTCCAAGCTAACGATGCGGGTTCGATTCCCGCTACCCGCTCCA
rpl2	undef	14775-14554:-;	222	0	NA	NA	ATGGGGACTGTACTGCCTTTATATCTCTTAGTATATATTGTAGGAATAATTAAACGATTCCTTACAACAGTCTGGCACATTTACGTCCTCACAAATAATGATCCTTGTAGTCATAACCGTAGAATAGATCCTAATCGAAATGCATACATTTGGTTCATACGCTATTGGTATGGTAAGAAGAGATGTATTTTACAGACTAGAGAGGGGCTATCTAAATCCTAA
tRNA-GGU	tRNA-Thr	16372-16445:+;	74	0	NA	NA	AGCCCTTTTAACTCAGTGGTAGAGTAATGCCATGGTAAGGCATAAGTCATCGGTTCAAATCCGATAAAGGGCTT
tRNA-UUC	tRNA-Glu	16978-17052:+;	75	0	NA	NA	TGCCCCCATCGTCTAGTGGTTCAGGACATCTCTCTTTCAAGGAGGCAGCGGGGATTCGACTTCCCCTGGGGGTAG
tRNA-GUA	tRNA-Tyr	17112-17197:+;	86	0	NA	NA	TGGGTCGATGCCCGAGCGGTTAATGGGGACGGACTGTAAATTCGTTGACGATATGTCTACGCTGGTTCAAATCCAGCTCGGCCCAA
tRNA-GUC	tRNA-Asp	17546-17619:+;	74	0	NA	NA	GGGATTGTAGTTCAATTGGTCAGAGCACCGCCCTGTCAAGGCGGAAGCTGCGGGTTCGAGCCCCGTCAGTCCCG
psbM	photosystem II protein M	18671-18775:+;	105	0	NA	NA	ATGGAAGTCAATATTCTCGCATTTATTGCTACAGCATTGTTCATTCTAGTTCCTACTGCCTTTTTACTTATTATTTATGTAAAAACAGCCAGTCAAAATGATTAA
petN	cytochrome b6/f complex subunit VIII	19681-19586:-;	96	0	NA	NA	ATTTACATGGATATAGTAAGTCTCGCTTGGGCTGCTTTAATGGTAGTCTTTACATTTTCTCTTTCGCTAGTAGTATGGGGGAGGAGTGGACTCTAG
tRNA-GCA	tRNA-Cys	20707-20637:-;	71	0	NA	NA	GGCGGCATGGCCAAGTGGTAAGGCAGGGGACTGCAAATCCTTTACCCCCAGTTCAAATCTGGGTGCCGCCT
rpoB	RNA	21920-25147:+;	3228	0	NA	NA	ATGCTCCGGAATGGAAATGAGGGAATGTCCACAATACCCGGATTTAGTCAGATCCAATTCGAGGGATTTTGTAGATTCATTAATCAAGGCTTGGCGGAAGAACTTGAGAAGTTTCCCACAATTAAAGATCCAGATCACGAAATTGCATTTCAATTATTTGCGAAAGGATATCAATTGCTAGAACCCTCGATAAAAGAAAGGAATGCTGTGTATGAATCACTCACCTATTCTTCCGAATTATATGTATCCGCGAGATTAATTTTTGGTTTCGATGTGCAAAAGCAAACCATTTCTATTGGAAACATTCCTATAATGAATTCCTTAGGAACCTTTATAATAAATGGAATATACCGAATTGTGATCAATCAAATATTGCTAAGTCCTGGTATTTACTACCGC…
rpoC1	RNA	25140-27236:+;	2097	0	NA	NA	ATGTTTGATCGGAATAAATATAAATTTTTTTCTTATTTCTATTTTATGATTGACCAATATAAACATAAACAACTTCAAATTGGACTCGTTTCCCCTCAACAAATAAAGGCTTGGGCTAAAAAAATCCTACCTAATGGGGAAGTCGTTGGCGAAGTCACAAGGCCCTCCACTTTTCATTATAAAACCGATAAACCAGAAAAAGATGGATTGTTTTGCGAAAGAATCTTTGGACCCATAAAAAGCGGAATTTGTGCTTGTGGAAACTCTCGAGCGAGCGTAGCTGAAAACGAAGACGAAAGATTTTGCCAAAAATGCGGGGTAGAATTTGTTGATTCTCGGATACGAAGATATCAAATGGGATACATCAAACTAGCATGTCCAGTGACTCATGTGTGGTAT…
rpoC2	RNA	27436-32040:+;	4605	0	NA	NA	ATGGCAGAACGGGCCAACCTGGTCTTTCATAATAAAGAGATAGACGGAACTGCTATCAAACGGCTTATTAGCAGATTAATAGATCATTTCGGAATGGGATATACATCCCATATACTGGATCAAATAAAGACTCTGGGCTTCCATCAAGCCACTACTACATCGATTTCTTTAGGAATCGAGGATCTTTTAACAATACCCTCTAAAGGATGGTTAGTCCAAGACGCGGAACAACAGAGTTTTCTTTTGGAGAAACACTATTATTATGGAGCTGTACACGCGGTAGAAAAATTACGCCAATCCGTTGAGATATGGTATGCTACAAGTGAATATTTGAAACAAGAAATGAATTCGAATTTTCGAATAACGGATCCTTCTAATCCAGTCTATCTAATGTCTTTT…
rps2	ribosomal	32355-33065:+;	711	0	NA	NA	ATGACAAGAAGATATTGGAACATCAATTTGAAAGAGATGATAGAAGCGGGAGTTCATTTTGGTCATGGTATTAAGAAATGGAATCCCAAAATGGCCCCTTACATCTCGGCAAAGCGTAAAGGTACTCATATTACAAATCTTGCTAGAACAGCTCGTTTTTTATCAGAAGCTTGTGATTTAGTTTTTGATGCAGCAAGTCAGGGAAAAAGCTTCTTAATTGTTGGTACCAAAAAAAGAGCAGCGGATTTAGTAGCATCAGCTGCAATAAGGTCTCGTTGTCATTATGTTAATAAAAAGTGGTTCAGCGGTATGTTAACGAATTGGTCGATTACCAAAACTAGACTTTCTCAATTTAGAGACTTAAGAGCAGAAGAAAAAATGGGAAAATTCCACCATCTC…
atpI	ATP	33316-34059:+;	744	0	NA	NA	ATGAATATTACACCATGTTCCATTAAAACACTCAAGGGGTTATATGATATATCGGGTGTAGAAGTAGGCCAACACTTCTATTGGCAAATAGGAGGTTTCCAAATTCATGCCCAAGTACTCATCACTTCTTGGGTCGTAATTACTATTTTGCTAGGTTCAGTTATCATAGCTGTTCGGAATCCACAAACCATCCCGACCGATGGTCAGAATTTCTTCGAATATGTTCTTGAGTTTATTCGAGACTTGAGCAAAACTCAGATTGGAGAAGAATATGGTCCCTGGGTTCCCTTTATTGGAACTATGTTCCTTTTTATTTTTGTTTCGAATTGGTCAGGTGCTCTTTTACCTTGGAAAATTATAGAGTTACCCCATGGGGAATTAGCAGCGCCCACGAATGAT…
atpH	ATP	34879-35124:+;	246	0	NA	NA	ATGAATCCACTAATTGCTGCTGCTTCCGTTATTGCTGCTGGATTGGCCGTAGGGCTTGCTTCTATTGGGCCCGGAGTTGGTCAAGGTACTGCTGCAGGACAAGCTGTAGAAGGTATTGCGAGACAGCCAGAAGCAGAAGGTAAAATAAGAGGTACTTTATTGCTTAGTCTAGCTTTTATGGAAGCTTTAACAATTTATGGACTGGTTGTGGCACTAGCGCTTTTATTTGCGAACCCTTTTGTTTAA
atpF	ATP	35604-35761:+;36579-36987:+;	567	1	35762-36578:+;	817	ATGAAAAATGTAACCCATTCTTTCGTTTTTTTAGCTCACTGGCCATTCGCTGGGAGTTTCGGGCTTAATACCGATATTTTAGCAACAAATCTAATAAATCTAACTGTAGTGGTTGGTGTATTGATTTTTTTTGGAAAGGGAGTGTGTGCGAGTTGTCTATTAAAAGATTTATTAGATAATCGAAAACAGAGGATCTTAAGTACTATTCGAAATTCGGAAGAATTGCGTAGAGGGACCCTTGAACAACTCGAAAAAGCTCGTATTCGATTACAGAAAGTCGAACTAGAAGCAGATGAGTATCGAATGAATGGATACTCTGAAATAGAACGAGAAAAAGAAAATTTGATTAATGCTACTTCTATTAGTTTGGAACAATTAGAAAAGTCTAAAAACGAAACC…
atpA	ATP	37078-38601:+;	1524	0	NA	NA	ATGGCAACCCTTCGAGTCGACGAAATTAATAAAATTCTCCGCGAACGTATTGAACAATATAATAGGAAAGTAGGGATTGAGAATATCGGTCGCGTAGTGCAAGTGGGGGATGGGATTGCTCGTATTATAGGTCTTGGTGAAATAATGTCAGGTGAATTAGTCGAATTTGCAGAAGGGACGAGAGGTATTGCTCTGAATTTGGAATCCAAAAATGTTGGGATTGTATTAATGGGCGATGGGTTGATGATACAAGAGGGAAGTTTTGTAAAAGCAACAGGAAGAATTGCTCAGATACCCGTGAGCGAGGCTTACTTGGGTCGTGTTATAAATGCTCTCGCTAAACCTATTGATGGGAGAGGCGAAATTGTCGCTTCAGAATCTCGCTTAATTGAATCTCCT…
tRNA-UCU	tRNA-Arg	38811-38740:-;	72	0	NA	NA	GCGTCCATTGTCTAATGGATAGGACAGAGGTCTTCTAAACCTTTGGTATAGGTTCAAATCCTATTGGACGCA
rps14	ribosomal	39528-39217:-;	312	0	NA	NA	ATGGCAAAAAAAAGTTTGATTCAGAGGGAGAAAAAGCGGCATAAATTAGAACAAAAATATCATTTGATTCGTCGATCCTCAAAAAAAAAGATAAGAAGCAAAGTTTCCCCTTTGAGTTTGAGCGAAAAAACAAAAATGCAAGAAAAATTGCAATCCCTACCACGTAATAGTGCACCTACACGCCTTCATCGACGTTGTTTTTTAACCGGAAGACCTAGAGCTAACTATCGAGACTTTGGGCTATCCGGACACATACTTCGAGAAATGGTTTATGCATGTTTGTTACCGGGTGCAACAAGATCCAGTTGGTAA
psaB	photosystem	41877-39673:-;	2205	0	NA	NA	ATGGAATTAAGATTTCCCAGGTTTAGCCAAGGCTTAGCTCAGGACCCCACTACTCGTCGTATTTGGTTTGGTATTGCTACCGCACATGATTTCGAAAGTCATGATGATATTACTGAGGAACGTCTTTATCAGAACATTTTTGCTTCTCACTTTGGGCAGTTAGCAATAATCTTTCTATGGACGTCCGGAAATCTGTTTCATGTAGCTTGGCAAGGAAATTTTGAATCATGGATACAGGATCCTTTACACGTAAGACCTATTGCTCATGCCATTTGGGATCCTCATTTTGGGCAACCCGCCGTGGAAGCCTTTACTCGAGGAGGTGCTGCCGGTCCAGTGAATATCGCTTATTCTGGGGTTTATCAGTGGTGGTATACAATTGGATTGCGCACCAATGAA…
psaA	photosystem	44155-41903:-;	2253	0	NA	NA	ATGATTATTCGTCCGTCGGAACCAGAAGTTAAAATTGCTGTGGATAGGGATCCTGTAAAAACATCTTTTGAGGAATGGGCCAGACCCGGGCATTTCTCAAGAACAATAGCTAAGGGCCCCGACACTACCACTTGGATCTGGAACCTACATGCTGATGCTCACGATTTCGATAGTCATACCGGTGATTTGGAGGAGATCTCCCGAAAAGTCTTTAGTGCTCATTTCGGCCAACTCTCCATTATCTTTCTTTGGTTGAGTGGCATGTACTTCCACGGTGCCCGTTTTTCCAATTATGAAGCATGGCTAAGCGATCCTACTCACATTGGACCCAGTGCTCAGGTAGTTTGGCCAATAGTAGGACAAGAAATTTTGAATGGTGATGTAGGCGGGGGTTTCCGA…
ycf3	hypothetical	46769-46638:-;45883-45656:-;44918-44760:-;	519	2	46637-45884:-;45655-44919:-;	1491	ATGCCTAGATCCCGTATAAATGGAAATTTCATTGATAAGACCTCCTCGATTGTAGCCAATATTTTATTGCAAATAATTCCGACAACCTCCGGGGAAAAAAGGGCATTTACTTATTATAGAGATGGTGCGATTATGTTGGCTCAATCCGAAGGAAATTATGCGGAAGCTTTGCAGAATTATTATGAAGCTACGCGACTAGAAATTGATCCCTATGATCGAAGTTATATACTATATAACATAGGCCTTATACACACAAGCAATGGAGAGCATACAAAGGCTTTGGAATATTATTTCCGGGCGCTAGAACGAAACCCCTTCTTACCGCAAGCTTTTAATAATATGGCCGTGATCTGTCATTACCGAGGAGAACAGGCCATTCTACAGGGCGATTCGGAAATT…
tRNA-GGA	tRNA-Ser	47358-47444:+;	87	0	NA	NA	GGAGAGATGGCCGAGCGGTTCAAGGCGTAGCATTGGAACTGCTATGTAGACTTTTGTTTACCGAGGGTTCGAATCCCTCTCTTTCCG
rps4	ribosomal	48330-47725:-;	606	0	NA	NA	ATGTCCCGTTATCGAGGGCCTCGTTTAAAAAAAATACGCCGTCTGGGAGCTTTACCAGGACTCACTAGAAAAACGCCTAAATCCGGAAGTAATCAGAAAAAGAAATTCCATTCTGGGAAAAAAGAGCAATATCGTATTCGTCTTCAAGAAAAACAGAAATTGCGTTTTCATTATGGTCTGACAGAACGACAATTACTTAGATATGTACATATCGCTGGAAAAGCAAAAAGATCCACAGGTCAGGTTTTACTACAATTACTTGAAATGCGTTTGGATAATATCCTTTTTCGATTGGGTATGGCTTCAACCATTCCTGGGGCCCGACAATTAGTTAACCATAGACATATTTTAGTTAATGGTCGTATAGTTGATATACCAAGCTTTCGTTGCAAACCCCGA…
tRNA-UGU	tRNA-Thr	48723-48649:-;	75	0	NA	NA	AGCCCACTTAGCTCAGAGGTTAGAGCATCGCATTTGTAATGCGAGGGTCATCGGTTCAAATCCGATAGTCGGCTT
tRNA-UAA	tRNA-Leu	49522-49557:+;50010-50060:+;	87	1	49558-50009:+;	452	TGGGGATATGGCGAAATCGGTAGACGCTACGGACTTAAAATCCGTCGACTTTATAAGTCGTGAGGGTTCAAGTCCCTCTATCCCCAA
tRNA-GAA	tRNA-Phe	50425-50498:+;	74	0	NA	NA	GTCAGGATAGCTCAGTTGGTAGAGCAGAGGACTGAAAATCCTCGTGTCACCAGTTCAAATCTGGTTCCTGGCAC
ndhJ	NADH	51546-51067:-;	480	0	NA	NA	ATGCAGCAGGGTTGGTTATCTAATTGGCTAGTTAAACATGACGTGGTTCATAGGTCTTTGGGCTTCGATCATCGAGGAGTCGAGACTTTACAAATAAAAGCGGGGGATTGGGATTCCATTGCTGTCATTTTATATGTATATGGTTACAATTATTTACGTTCCCAATGTGCTTATGACGTAGCACCCGGTGGATCTTTAGCTAGCGTGTATCATCTTACGAGAATACAGTATGGTATAGATAACCCAGAAGAGGTATGCATAAAAGTCTTTGCCCAAAAGGATAATCCTAGAATCCCGTCTGTTTTCTGGGTTTGGAGAAGTGCCGATTTTCAAGAACGCGAATCTTATGATATGGTGGGAATTTCTTATGATAATCATCCACGTCTTAAACGTATCTTA…
ndhK	NADH-plastoquinone	52391-51645:-;	747	0	NA	NA	ATGGTCTTAACTGAATATTCAGAAAAAAAAAAAAAAGAAGGAAAAGATTCCATTGAGACAATTATGAGTTTGATTGAGTTTCCGTTACTCGACCAAACAAGTTCTAATTCCGTTATTTCAACTACACCAAACGATCTTTCGAATTGGTCAAGACTCTCAAGTTTATGGCCCCTTTTATATGGTACCAGTTGTTGTTTCATTGAATTTGCTTCATTAATAGGCTCACGATTCGACTTTGATCGTTATGGATTGGTACCAAGATCAAGTCCTAGACAAGCGGACCTAATTTTAACAGCTGGTACGGTAACAATGAAAATGGCTCCATCTTTAGTGCGATTATATGAGCAAATGCCTGAACCGAAATACGTCATTGCTATGGGAGCCTGTACTATTACAGGG…
ndhC	NADH	52744-52382:-;	363	0	NA	NA	ATGTTTCTGCTTCACGAATATGATATTTTTTGGACATTTCTAATAATAGCAAGCCTTATTCCTATTTTGGTATTTTGGATTTCAGGACTTTTAGCCCCGGTTAGTGAAGGACCAGAGAAGCTTTCTAGTTATGAATCGGGTATAGAACCCATGGGGGGGGCTTGGTTACAATTCCGAATACGCTATTACATGTTTGCGCTAGTTTTTGTTGTTTTTGATGTGGAAACAGTCTTTCTCTACCCTTGGGCAATGAGTTTCGACGTATTGGGTGTATCCGTTTTTATCGAAGCTTTCATTTTTGTGCTTATCCTAGTTGTTGGTTTAGTTTATGCATGGCGAAAAGGAGCCTTGGAATGGTCTTAA
tRNA-UAC	tRNA-Val	54350-54312:-;53726-53673:-;	93	1	54311-53727:-;	585	AGGGCTATAGCTCAGTTCGGTAGAGCAACTCGTTTACACTCCGTTTGATCTGTTTTACCGAGAAGGTCTACGGTTCGAATCCGTATAGCCCTA
tRNA-CAU	tRNA-Met	54566-54640:+;	75	0	NA	NA	TGCCTACTTAACTCAGTGGTTAGAGTATTGCTTTCATACGGCGGGAGTCATTGGTTCAAATCCAATAGTAGGTAG
atpE	ATP	55165-54752:-;	414	0	NA	NA	ATGAAATTAAATCTTTATGTACTGACTCCTAAACGAATTATTTGGGATTGTGAAGTGAAAGAAATCATTTTATCTACTAATAGTGGCCAAATTGGTGTATTACCAAACCACGCCCCCATTAACACAGCTGTAGATATGGGTCCTTTGAGAATACGCCTCCTCAACGACCAATGGTTAACGGCGGTTCTGTGGAGTGGTTTTGCGAGAATAGTTAATAATGAGATCATCATTTTAGGAAATGATGCAGAACTGGGTAGTGACATTGATCCAGAAGAAGCTCAACAGGCACTTGAAATAGCCGAAGCTAACTTGAGTAAAGCTGAGGGTACGAAAGAATTGGTTGAAGCGAAGCTAGCTCTCAGACGAGCTAGGATACGAGTCGAGGCTGTCAATTGGATT…
atpB	ATP	56658-55162:-;	1497	0	NA	NA	ATGAGAACCAATCCTACTACTTCGCGTCCCGGGGTTTCCACAATTGAAGAAAAAAGCGTAGGGCGTATTGATCAAATTATTGGACCCGTGCTGGATATCACTTTTCCCCCGGGCAAGTTGCCTAATATTTATAATGCTTTGATAGTCAAGAGTCGAGACACTGCCGATAAGCAAATTAATGTGACTTGTGAGGTACAACAATTATTAGGAAATAATCGAGTTAGAGCTGTGGCTATGAGTGCTACAGACGGGTTGATGAGAGGAATGGAAGTGATTGACACGGGAACTCCTCTCAGTGTTCCAGTCGGTGGAGCTACTCTCGGACGAATTTTTAACGTTCTTGGGGAGCCTATTGACAATTTGGGTCCTGTGGATACTAGTGCAACATTCCCTATTCAT…
rbcL	ribulose-1,5-bisphosphate	57455-58885:+;	1431	0	NA	NA	ATGTCACCACAAACAGAAACTAAAGCAAGTGTTGGATTTAAAGCTGGTGTTAAGGATTATAAATTGACTTACTACACCCCGGAGTACGAAACCAAGGATACTGATATCTTGGCAGCATTCCGAGTAACTCCTCAGCTCGGGGTTCCGCCTGAAGAAGCAGGAGCTGCAGTAGCTGCGGAATCTTCTACTGGTACATGGACAACTGTTTGGACTGATGGACTTACCAGTCTTGATCGTTACAAAGGACGATGCTATCACATCGAGCCCGTTCCTGGGGACCCAGATCAATATATCTGTTATGTAGCTTATCCATTAGACCTATTTGAAGAGGGTTCTGTTACTAACATGTTTACTTCCATTGTGGGTAACGTATTTGGTTTCAAAGCCTTACGCGCTCTA…
psaI	photosystem I subunit VIII	59830-59940:+;	111	0	NA	NA	ATGACAGATCTTAACTTACCCTCTATTTTCGTACCTTTAGTAGGCTTAGTATTTCCGGCAATTGCAATGACTTCCTTATTTCTTTATGTGCAGAAAAATAAGATTGTCTAG
ycf4	photosystem	60301-60858:+;	558	0	NA	NA	ATGAATTGGCGATCAGAACACATATGGATAGAACTTCTAAAAGGTTCTCGAAAAAGAGGTAATTTTTTCTGGGCCTGTATTCTTTTTCTAGGTTCATTAGGATTCTTAGCGGTTGGGGCTTCCAGTTATCTTGGTAAGAATATGATATCTGTACTTCCATCTCAACAAATTCTTTTTTTTCCACAGGGGGTCGTGATGTCTTTCTACGGAATCGCGGGCCTATTCATTAGCTCCTATTTGTGGTGCACTATTTTATGGAATGTAGGCAGTGGTTATGACCGATTCGATAGAAAAGAGGGAATAGTGTGCATTTTTCGTTGGGGATTCCCTGGAATAAAACGTCGCATCTTCCTTCAATTCCTTGTGCGGGATATCCAATCAATTAGAATTCAGGTTAAA…
cemA	envelope	61230-61922:+;	693	0	NA	NA	ATGAAAAAAAAGAAAGCATTGCCTTCTTTCTTATATCTTGTATTTATCGTACTTTTGCCCTGGGGAGTCTCTTTCTCTTTTAACAAATGTCTGGAACTTTGGATTAAGAATTGGTGGAATACCAGGCAATCCGAAACTTTCTTAACTGATATTCAAGAGAAAAGGATTCTAGAAGGATTCATAGAATTAGAAGAACTTTTTCTCTTGGACGAAATGATAAAAGAGAAACCGAAGACACATGTACAAAAACTTCCTATAGGAATACACAAGGAAATAATACAATTGGCCAAAATAGATAATGAGGATCATCTCCATATCATTTTGCATTTCTCAACAAATATAATCTGTTTGGCTATTCTAAGTGGTTCTTTTTTTCTGGGTAAAGAAGAACTTGTCATT…
petA	cytochrome	62151-63113:+;	963	0	NA	NA	ATGGAAAATAGAAAAACTTTTTCTTGGTTAAAGGAACAGATGATTCGATCGATTTCTGTATCGATCATGATATACGTAATAACTCGCACATCTATTTCAAACGCATATCCCATTTTTGCGCAGCAGGGTTATGAAAACCCGCGGGAAGCAACTGGACGAATTGTATGTGCCAATTGCCATTTAGCTAATAAGCCTGTAGATATTGAAGTTCCCCAAGCAGTGCTTCCTGATACTGTATTTGAAGCAGTTCTTCGAATTCCTTATGATATGCAGCTGAAACAAGTTCTTGCTAATGGTAAAAAGGGAGGGTTGAATGTGGGTGCTGTTCTTATTTTGCCCGAGGGATTCGAATTAGCGCCGCCCGACCGTATTTCTCCTGAGTTGAAAGAAAAGATAGGA…
psbJ	putative	64135-64013:-;	123	0	NA	NA	ATGGCCGATACTACTGGAAGAATTCCTCTTTGGCTGATAGGTACTGTAACTGGTATTCTTGTGATTGGTTTAATAGGTGTTTTCTTTTACGGTTCGTATTCTGGATTGGGTTCATCTCTATAG
psbL	photosystem II protein L	64377-64261:-;	117	0	NA	NA	ATGACACAATCAAACCCGAATGAACAAAATGTTGAATTGAATCGTACCAGTCTATACTGGGGTTTATTACTCATTTTTGTACTTGCTGTTTTATTTTCCAATTACTTCTTCAATTGA
psbF	photosystem	64519-64400:-;	120	0	NA	NA	ATGACCATAGATCGAACCTATCCTATTTTTACAGTGCGATGGCTGGCTGTTCACGGATTAGCTGTACCCACGGTTTTTTTCTTGGGATCAATATCAGCAATGCAGTTCATCCAACGATAA
psbE	photosystem	64781-64530:-;	252	0	NA	NA	ATGTCTGGAAGCACGGGAGAACGTTCTTTTGCTGATATTATTACCAGTATTCGATATTGGGTTATTCATAGCATTACTATACCTTCCCTATTCATTGCGGGTTGGTTATTTGTCAGTACGGGTTTAGCTTATGACGTGTTTGGAAGTCCTCGACCAAACGAGTATTTCACGGAAAGCCGACAAGGAATTCCATTAATAACCGACCGTTTTGATTCTTTAGAACAACTAGATGAATTTAGTAGATCCTTTTAG
petL	cytochrome b6/f complex subunit VI	65995-66090:+;	96	0	NA	NA	ATGCTTACTATAACTAGTTATTTCGGTTTTCTACTGGCTGCTTTAACTATAACCCCAGCTCTATTTATTGGCTTGAACAAGATACGTCTTATTTGA
tRNA-CCA	tRNA-Trp	66566-66493:-;	74	0	NA	NA	GCGCTCTTAGTTCAGTTTGGTAGAACGCGGGTCTCCAAAACCCGATGTCGTAGGTTCAAATCCTACAGAGCGTG
petG	cytochrome b6/f complex subunit V	66258-66371:+;	114	0	NA	NA	ATGATTGAAGTTTTTCTATTTGGAATCGTCTTAGGCCTAATTCCTATTACTTTAGCGGGATTATTCGTGACTGCGTATTTGCAATACAGGCGTGGGGATCAGTTGGATCTTTGA
tRNA-UGG	tRNA-Pro	66780-66705:-;	76	0	NA	NA	AGGGATGTAGCGCAGCTTGGTAGCGCGTTTGTTTTGGGTACAAAATGTCACAGGTTCAAATCCTGTCATCCCTACC
psaJ	photosystem	67162-67290:+;	129	0	NA	NA	ATGCGGGATATAAAAACATATCTCTCTGTAGCACCCGTGCTAAGTACTCTATGGTTTGGGGCTTTAGCAGGTTTATTGATAGAAATCAATCGTTTATTCCCAGATGCTTTGTCATTCCCTTTTTTTTAA
rpl33	ribosomal	67657-67857:+;	201	0	NA	NA	ATGGCCAAGGGCAAAGATGTTAGAATCCGAGTTATTTTGGAATGTATTAGTTGTGTTCGAAAGGGTACCAATAAGGAATCGACGGGGATTTCTAGATATAGTACTCAAAAGAATCGCCACAATACGCCCGGACAATTAGAATTAAGAAAATTTTGTCGTTATTGTCGAAAGCATACCACTCATAATGAAATAAAGAAATAG
rps18	ribosomal	68170-68661:+;	492	0	NA	NA	ATGTATATATCTAAACAACCTTTTCGTAAATCTAAGCAACCCTTTCGTAAATCCAAACAACCTTTTCATAAATCTAAGCAACCTTTTCGTAAATTCAAACAACCTTTTCGTAAATCCAAACAACCTTTTCGTAGGCGTTCTCGAATAGGCCCGGGGGATCGAATTGATTATAGAAACATGAGTTTAATTAATCGATTTATTAGTGAACAAGGAAAAATATTATCCAGACGAATAAATAGATTAACCTTGAAACAACAACGATTAATTACTCTTGCTATAAAACAAGCTCGTATTTTATCTTTCTTACCATTTCGTAACTATGAGAATGAGAAGCAATTTCAAGCCCAGGCAATTTCAATAATTACTGGTCCTAGACACAGAAAAAATAGACATATTCCT…
rpl20	ribosomal	69243-68884:-;	360	0	NA	NA	ATGACCAGAGTTCCGCGAGGATATATAGCTCGGAGACGACGAACAAAAATGCGTTCATTTGCCTCAAACTTTAGAGGGGCTCATTTAAGACTTAATCGAATGATTACTCAACAAGTAAGAAGAGCTTTTGTTTCTTCTCATCGAGATAGAGGCAGGCAAAAGAGGGATTTTCGTCGTTTGTGGATCACTCGGATAAACGCAGCAACACGGGTATATAACGTATTCAATAGTTATAGTAAATTAATACACAATCTGTCCAAGAAGGAATTGATTCTTAATCGTAAAATGCTTGCACAAGTAGCTGTATCAAATCCAAATAATCTTTACACGATTTCCAATAAAATAAGGACTATCAATTAA
rps12	ribosomal protein S12	70041-69928:-;130430-130661:+;131202-131230:+;	375	1	130662-131201:+;	540	ATGCCAACGGTTAAACAACTTATTAGAAATGCAAGACAGCCAATACGAAATGCTAGAAAATCGGCCGCGCTTAAGGGATGTCCTCAGCGTCGAGGAACATGTGCTAGGGTGTATACTATCAACCCCAAAAAACCCAACTCTGCCTTACGTAAAGTTGCCAGAGTACGATTAACCTCTGGATTTGAAATCACTGCTTATATACCTGGTATTGGCCATAATTTACAAGAACATTCTGTAGTATTAGTAAGAGGAGGAAGGGTTAAGGATTTACCCGGTGTGAGATATCGCATTATTCGAGGAACCCTAGATGCTGTCGCAGTAAAGAATCGTCAACAAGGGCGTTCTAAATATGGGGCCAAAAAGCCAAAAAAATAA
clpP	ATP-dependent	70825-70175:-;	651	0	NA	NA	ATGCCCATTGGTGTTCCAAAAGTACCTTACCGGATTCCCGGAGATGAAGAAGCGACTTGGGTTGACTTATACAATGTTATGTATCGAGAAAGGACACTTTTTTTAGGTCAAGAGATTCGTTGCGAGATCACGAATCATATTACAGGTCTGATGGTATATCTCAGTATAGAAGATGGAAATAGCGATATTTTTTTGTTTATAAACTCCCCTGGCGGGTGGCTAATCTCAGGAATGGCGATTTTTGATACGATGCAAACGGTGACACCTGATATATATACAATATGCCTCGGAATAGCCGCGTCCATGGCCTCCTTCATTCTGCTTGGAGGAGAACCCACCAAGCGTATAGCATTCCCTCACGCTAGGATTATGCTTCACCAACCTGCTAGTGCTTATTAT…
psbB	photosystem	71340-72866:+;	1527	0	NA	NA	ATGGGTTTGCCTTGGTATCGTGTTCATACTGTCGTATTGAATGATCCGGGTCGATTGCTTTCGGTGCATATAATGCACACAGCTCTAGTTTCTGGTTGGGCTGGCTCGATGGCTTTATACGAATTAGCAGTTTTTGATCCCTCTGATCCTGTTCTGGATCCAATGTGGAGACAAGGTATGTTCGTCATCCCCTTCATGACTCGTTTAGGAATAACGAATTCGTGGGGTGGTTGGAGTATTTCAGGAGGAACTGTAACGAATCCGGGTATTTGGAGTTATGAAGGTGTGGCAGGTGCGCATATTGTGTTTTCTGGCTTGTGTTTCTTGGCAGCTATCTGGCATTGGGTATATTGGGACCTAGAAATATTCTGTGATGAGCGGACGGGAAAACCTTCTTTG…
psbT	photosystem II protein T	73026-73136:+;	111	0	NA	NA	ATCGAATCTATGGAAGCATTGGTTTATACGTTCCTTTTAGTTTCGACTTTAGGGATAATTTTTTTCGCTATCTTCTTCCGAGAACCACCTAAGGTTCCGACTAAGAAATGA
psbN	photosystem	73340-73209:-;	132	0	NA	NA	ATGGAAACAGCAACTTTAGTCGCCATCTCCATATCTGGTTTACTTGTAAGCTTTACTGGGTATGCCTTATATACCGCGTTTGGGCAACCCTCTCAACAATTAAGAGATCCATTCGAAGAACACGGGGACTAA
psbH	photosystem	73444-73665:+;	222	0	NA	NA	ATGGCTACACAAACCGTTGAAGATAGTTCTAGACCTAAGCCAAAACGGACTGGCGCAGGTAGTTTATTGAAACCCTTGAATTCGGAATATGGGAAAGTTGCTCCGGGTTGGGGGACTACTCCTTTTATGGGGGTCGCAATGGCTTTATTCGCGATATTCCTATCTATAATTTTAGAAATTTATAATTCTTCTGTTTTACTGGACGGAATTTTAACGAATTAG
petB	cytochrome	74501-75199:+;	699	0	NA	NA	ATGAAATTTTCATATACGGTTCTCGGAGGGGGAGTCGGGCTAGTTACCTATCTCAATAAAGTATATGATTGGTTTGAAGAACGTCTTGAGATTCAGGCAATTGCGGATGATATAACTAGTAAATATGTTCCTCCTCATGTCAACATATTTTATTGTTTAGGGGGAATTACACTTACTTGTTTTCTAGTACAAGTCGCTACCGGTTTTGCTATGACTTTTTACTACCGACCCACCGTTACAGAGGCTTTTTCCTCCGTTCAATATATAATGACGGAGGCCAACTTTGGTTGGTTAATCCGATCGGTTCATCGATGGTCAGCAAGTATGATGGTTCTAATGATGATCCTGCACGTATTTCGTGTGTATCTCACAGGTGGATTTAAAAAACCCCGTGAATTA…
petD	cytochrome	76080-76604:+;	525	0	NA	NA	ATGTCCGGTTCCTTTGGGGGATGGATCCTAAAGAATTCACCTATCCCAATAACAAAGAAACCTGACTTAAATGATCCTGTATTAAGAGCAAAATTAGCTAAAGGGATGGGACATAATTATTATGGGGAACCCGCGTGGCCCAACGATCTTTTATACATTTTTCCAGTAGTAATTCTAGGTACTATTGCGTGTAATGTGGGTTTAGCGGTTCTAGAGCCGTCAATGATTGGTGAACCGGCGGATCCGTTTGCAACTCCTTTGGAAATATTACCCGAGTGGTACTTCTTTCCCGTATTTCAAATACTCCGTACAGTACCCAATAAGTTATTGGGCGTTCTCTTAATGGTTTCTGTGCCAACGGGCTTATTGACAGTACCCTTTCTAGAGAATGTCAATAAA…
rpoA	RNA	77844-76825:-;	1020	0	NA	NA	ATGGTTCGAGAAGAGATAACAGGATCCACTCAAACACTAGAGTGGAAGTGTGTTGAATCAAGAGTAGATAGTAAACGTCTTTATTATGGTCGTTTCATTCTGTCTCCGCTTAGAAAAGGGCAAGCGGATACTGTCGGTATTGCCTTGCGAAGAGCTTTACTTGGAGAAATAGAAGGAACATGTATCACACGCGCCAAATTTTGGAACGTGCCACATGAATATTCCACAATAGTAGGTATTGAAGAATCCATACAAGAAATTTTACTAAATTTGAAAGAAATTGTATTGAGAAGTAATCTCTATGGAGTTAGAGACGCATCAATTTGCGTCAAAGGTCCTAGATACATAACCGCTCAAGATATAATCTTACCGCCTTCCGTAGAAATCGTTGATACGACA…
rps11	ribosomal	78342-77911:-;	432	0	NA	NA	ATGACAAAAGCTATACCAAAAATAGGTTCACGTAAGAAAGTGCGTATTGGTTTGCGTAGGAATGCCCGTTTTAGTTTACGGAAGAGTGCACGTAGAATAACAAAAGGGGTTATTCATGTTCAAGCCAGTTTCAACAATACCATTATAACCGTTACAGACCCACAAGGTCGGGTCGTTTTCTGGTCCTCCGCAGGTACTTGTGGATTCAAAAGCTCAAGAAAAGCATCACCCTATGCTGGTCAAAGAACAGCAGTAGATGCTATTCGTACAGTGGGTTTGCAACGAGCAGAAGTTATGGTAAAAGGTGCTGGTAGCGGAAGAGATGCCGCATTACGAGCCATTGCTAAAAGTGGTGTACGGTTAAGTTGTATACGCGATGTAACACCTATGCCGCATAAT…
rpl36	ribosomal protein L36	78641-78528:-;	114	0	NA	NA	ATGAAAATAAGAGCTTCCGTTCGTAAAATTTGTACAAAATGTCGACTGATTCGCAGGCGTGGGCGAATTAGAGTCATTTGTTCCAATCCGAAGCATAAACAAAGACAGGGGTAA
infA	translation	79065-78742:-;	324	0	NA	NA	ATGACAGAAAAAAAAAATAGGAGAGAAAAAAAAAACCCGAGAGAAGCAAAAGTAACTTTCGAAGGTTTAGTTACGGAAGCCCTACCCAACGGAATGTTCCGCGTTCGCCTAGAGAATGACACGATCATCCTGGGCTATATTTCAGGAAAGATCCGGTCTAGCTCTATACGAATACTGATGGGGGATAGGGTCAAAATTGAAGTAAGTCGTTATGATTCCAGCAAAGGTCGTATAATTTATAGACTTCCCCATAAGGATTCGAAGCGTACCGAAGACTCGAAGGATACTGAAGATTTGAAGGATACCAAAGATTCAAAGGATTAG
rps8	ribosomal	79555-79145:-;	411	0	NA	NA	ATGGGCAAGGACACTATTGCTGATTTACTAACCTCTATAAGAAACGCAGACATGAATAAAAAAGGAACTGTTCGAGTAGTATCCACAAATATTACCGAAAACATTGTTAAAATACTTCTACGAGAGGGTTTTATTGAAAGTGTTCGGAAACATCAGGAAAGTAACAGATATTTCTTGGTTTCAACTTTGCGACATCAAAGGAGAAAGACTAGAAAGGGAATATATAGAACTAGAACCTTTTTAAAGCGTATCAGCCGACCTGGCTTACGAATTTATGCCAACTATCAAGGAATTCCTAAGGTTTTGGGCGGAATGGGAATTGCTATTCTTTCTACTTCTCGAGGTATAATGACAGATCGAGAAGCTCGACTAAACAGAATTGGGGGAGAAGTTTTATGT…
rpl14	ribosomal	80066-79695:-;	372	0	NA	NA	ATGATTCAACCTCAGACCCTTTTAAATGTAGCAGATAACAGTGGAGCTCGAAAATTGATGTGTATTCGAGTCATAGGAGCCGCTGGTAATCAGCGATATGCTCGTATTGGTGATGTTATTATTGCTGTAATCAAAGACGCAGTGCCCCAAATGCCTCTAGAAAGATCCGAAGTAATTCGAGCTGTAATTGTACGTACACGTAAAGAATTCAAAGGCGACGACGGTATAATAATACGCTATGATGACAATGCAGCAGTTATCATTGATCAAAAAGGAAATCCAAAAGGAACTCGAGTTTTTGGCGCGGTTGCCGAAGAATTAAGAGAATTGAATTATACTAAAATAGTTTCATTAGCTCCTGAAGTATTATAA
rpl16	ribosomal	80538-80176:-;	363	0	NA	NA	ATGAATGGAAAATCCTGCCGAGGCAATCATATTTGTTTTGGTAGATATGCTCTTCAAGTACTTGAACCCGCTTGGATCACCGCGAGACAGATAGAAGCAGGACGAAGAGCAATGACACGATATGCACGTCGTGGTGGAAAAATATGGGTGCGTATATTTCCCGACAAACCGGTTACAATAAGACCCACAGAAACACGTATGGGCTCGGGAAAGGGATCCCCCGAATATTGGGTAGCCGTTGTTAAACCAGGTCGAATACTTTATGAAATGAGCGGAGTATCCGAAACTGTAGCTAGAGCAGCTATCTCTATAGCTGCCAGTAAAATGCCCATACGAAGTCAATTTCTTCGATTAGAGATATAG
rps3	ribosomal	82484-81810:-;	675	0	NA	NA	ATGGGACAAAAAATAAATCCACTCGGTTTCAGACTTGGTACAACCCAAAATCACCATTCCTTTTGGTTCGCACAACCAAAAAATTATTCTGAAGGTCTACAGGAAGATAAAAAAATACGGAATTGTATCAAGAACTATATACAAAAGAATAGGAAAAAAGGCTCGAATAGAAAAATGGAATCAGACTCAAGTTCTGAAGTAATTACACATATAGAAATTCAAAAAGAAATCGATACAATCCACGTCATAATCCATATTGGATTCCCAAATTTATTAAAGAAAAAGGGAGCAATCGAAGAATTAGAGAAAGATCTCCAAAAGGAAGTTAATTCTGTAAACCAGAGACTTAATATTGCTATCGAAAAGGTTAAAGAACCTTATAGACAACCTAATATTCTT…
rpl22	ribosomal	82990-82544:-;	447	0	NA	NA	ATGACAAGTTTCAAATTGGTAAAGTATACCCCTAGGATAAAGAAGAAGAAGGGGCTGAGAAAACTCGCAAGAAAAGTTCCAACCGATCGTCTACTTAAATTCGAACGGGTTTTCAAAGCACAAAAACGCATACATATGTCTGTTTTCAAAGCACAAAGAGTTCTAGATGAGATTCGCTGGCGTTACTACGAGGAAACCGTTATGATACTGAATCTCATGCCTTATCGAGCATCGTATCCCATCTTAAAGTTGGTTTATTCGGCAGCAGCAAATGCTACTCATTATAGGGATTTCGACAAAACAAATTTATTCATCACTAAAGCCGAAGTCAGTAGGAGTACTATTATGAAAAAATTCAGACCTCGAGCTCGAGGACGTAGTTATTCTATAAAAAAAACG…
rps19	ribosomal	83364-83083:-;	282	0	NA	NA	GTGACACGAAAAAAAACGAATCCTTTTGTAGCTCGTCATTTATTGGCAAAAATCGAAAAGGTCAATATGAAGGAGGAGAAAGAAATAATAGTAACGTGGTCCCGGGCATCTAGCATTCTACCCGCAATGGTTGGCCATACAATCGCGATTCATAATGGAAAAGAACATATACCTATTTACATAACAAATCCTATGGTAGGTCGCAAATTGGGGGAATTCGTGCCTACTCGGCATTTCACGAGTTATGAAAGTACAAGAAAGGATACTAAATCTCGTCGTTAA
tRNA-GUG	tRNA-His	83496-83570:+;	75	0	NA	NA	GCGGATGTAGCCAAGTGGATCAAGGCAGTGGATTGTGAATCCACCATGCGCGGGTTCAATTCCCGTCGTTCGCCC
rpl2	ribosomal	85121-84714:-;84110-83625:-;	894	1	84713-84111:-;	603	ATACTTAATAATACGGCGAAACATTTATACAAAACACCTATCCCGAGCACACGCAAGGGAACCGTAGACAGGCAAGTGAAATCCAATCCACGAAATAAATTGATCCATGGACGGCACCGTTGTGGTAAAGGTCGTAATGCCAGAGGAATCATTACCGCAAGGCATAGAGGGGGAGGTCATAAGCGCCTATACCGTAAAATCGATTTTCGACGGAATCAAAAAGACATATCTGGTAGAATCGTAACCATAGAATACGACCCTAATCGAAATGCATACATTTGTCTCATACACTATGGGGATGGTGAGAAGAGATATATTTTACATCCCAGAGGGGCTATAATTGGAGATACTATTGTTTCTGGTACAAAAGTTCCTATATCAATGGGAAATGCCCTACCT…
rpl23	ribosomal	85409-85128:-;	282	0	NA	NA	ATGGATGGAATCAAATACGCAGTATTTACAGAAAAGAGTCTTCGTTTATTGGGAAAGAATCAATATACTTTTAATGTCGAATCGGGATTCACTAAGACAGAAATAAAGCATTGGGTCGAACTCTTCTTTGGTGTTAAGGTAGTAGCTGTGAATAGCCATCGACTACCCGGAAAGGGTAGAAGAATGGGACCTATTCTGGGACATACAATGCATTACAGACGTATGATCATTACCCTTCAACCGGGTTATTCTATTCCACTTCTAGATAGAGAAACGAACTAA
tRNA-CAU	tRNA-Met	85649-85575:-;	75	0	NA	NA	GCATCCATGGCTGAATGGTTAAAGCGCCCAACTCATAATTGGTAAATTTGCGGGTTCAATTCCTGCTGGATGCAC
ycf2	hypothetical chloroplast RF21	85971-86726:+;	756	0	NA	NA	ATGAATTATGAGTTTAATAGATCCTCTTTAGCAGAAAGACGTATATTCCTTGCTCATTATCAGACAATCACTTATTCCCAAACCTCGTGTGGGGCTAATCGTTTTCATTTACCATCTCATGGAAAACCCTTTTCGTTCCGCTTAGCCCTATCGGGTATTTTAGTGATAGGTTCTATAGGAACTGGACGATCCTATTTGGTCAAATACCTAACGAAAAATTCCTATTTTCCTTTCATTAAGGTACGAGGGCTTCTTATTCCACAAGAACGAAAGCACCTTTTCATTCTTTCATATACTAGGGGTTTTTACTTGGAAAAGACAATGTTCCATACTAAAGGATTCGGGTCCATAACCACGAGTTCCAGTGCACTAGATCTTGTAGCACTTAGCAACGAGGCC…
tRNA-CAA	tRNA-Leu	89363-89281:-;	83	0	NA	NA	TGCCTTGATGGTGAAATGGTAGACACGCGAGACTCAAAATCTCGTGCTAAAGAGCGTGGAGGTTCGAGTCCTCTTCAAGGCAT
ndhB	NADH	92169-91393:-;90689-89934:-;	1533	1	91392-90690:-;	703	ATGATCTGGCATGTACAGAATGAAAACTTCATTCTCGATTCTACGAGAATTTTTATGAAAGCGTTTCATTTGCTTCTCTTCAATGGAAGTTTCATTTTCCCAGAATGTATCCTAATTTTTGGCCTAATTCTTCTTCTGATGATCGATTTAACCTCTGATCAAAAAGATAGACCTTGGTTCTATTTCATCTCTTCAACAAGTTTAGTAATAAGCATAACGGCCCTATTGTTCCGATGGAGAGAAGAACCTATAATTAGCTTTTCGGGAAATTTCCAAACGAACAATTTCAACGAAATCTTTCAATTTCTTATTTTATTATGTTCAACTTTATGTATTCCTCTATCCGTAGAGTACATTGAATGTACAGAAATGGCTATAACAGAGTTTCTGTTATTCGTA…
rps7	ribosomal	92940-92470:-;	471	0	NA	NA	ATGTCACGTCGAGGTACTGCAGAAAAAAGAACCGCAAAATCCGATCCAATTTTTCGTAATCGATTAGTTAACATGGTGGTTAACCGTATTATGAAAGACGGAAAAAAATCATTGGCTTATCAAATTCTCTATCGAGCCGTGAAAAAGATTCAACAAAAGACAGAAACAAATCCACTATTGGTTTTACGTCAAGCAATACGTAGAGTAACTCCCAATATAGGAGTAAAAACAAGACGTAATAAAAAAGGATCGACGCGGAAAGTTCCGATTGAAATAGGATCTAAACAAGGAAGAGCACTTGCCATTCGTTGGTTATTAGAAGCATCCCAAAAGCGTCCGGGTCGAAATATGGCTTTCAAATTAAGTTCCGAATTAGTAGATGCTGCCAAAGGGAGTGGG…
rps12	ribosomal protein S12	70041-69928:-;93799-93568:-;93027-92999:-;	375	1	93567-93028:-;	540	ACTATCAACCCCAAAAAACCCAACTCTGCCTTACGTAAAGTTGCCAGAGTACGATTAACCTCTGGATTTGAAATCACTGCTTATATACCTGGTATTGGCCATAATTTACAAGAACATTCTGTAGTATTAGTAAGAGGAGGAAGGGTTAAGGATTTACCCGGTGTGAGATATCGCATTATTCGAGGAACCCTAGATGCTGTCGCAGTAAAGAATCGTCAACAAGGGCGTTCTAAATATGGGGCCAAAAAGCCAAAAAAATAA
tRNA-GAC	tRNA-Val	95566-95637:+;	72	0	NA	NA	AGGGATATAACTCAGCGGTAGAGTGTCACCTTGACGTGGTGGAAGTCATCAGTTCGAGCCTGATTATCCCTA
rrn16	16S ribosomal RNA	95868-97357:+;	1490	0	NA	NA	TCTCATGGAGAGTTCGATCCTGGCTCAGGATGAACGCTGGCGGCATGCTTAACACATGCAAGTCGAACGGGAAGTGGTGTTTCCAGTGGCGAACGGGTGAGTAACGCGTAAGAACCTGCCCTTGGGAGGGGAACAACAACTGGAAACGGTTGCTAATACCCCGTAGGCTGAGGAGCAAAAGGAGAAATCCGCCCAAGGAGGGGCTCGCGTCTGATTAGCTAGTTGGTGAGGCAATAGCTTACCAAGGCGATGATCAGTAGCTGGTCCGAGAGGATGATCAGCCACACTGGGACTGAGACACGGCCCAGACTCCTACGGGAGGCAGCAGTGGGGAATTTTCCGCAATGGGCGAAAGCCTGACGGAGCAATGCCGCGTGGAGGTGGAAGGCCTACGGGTCG…
tRNA-CGU	tRNA-Thr	97662-97693:+;98626-98684:+;	91	1	97694-98625:+;	932	GGGCTATTAGCTCAGTGGTAGAGCGCGCCCCTCGTAGGGGCGATGATTTACTTCACGGGCGAGGTCTCTGGTTCAAGTCCAGGATGGCCCA
tRNA-UGC	tRNA-Ala	98750-98786:+;99597-99632:+;	73	1	98787-99596:+;	810	GGGGATATAGCTCAGTTGGTAGAGCTCCGCTCTTGCATGGCGGATGTCAGCGGTTCGAGTCCGCTTATCTCCA
rrn23	23S ribosomal RNA	99778-102664:+;	2887	0	NA	NA	TTCAAAAGAGGAAAGGCTTGCGGTGGATACCTAGGCACCCAGAGACGAGGAAGGGCGTAGCAAGCGACGAAATGCTTCGGGGAGTTGAAAATAAGCATAGATCCGGAGATTCCCAAATAGGTCAACCTTTTGAACTGCCTGCTGAATCCATGAGCAGGCAAGAGACAACCTGGCGAACTGAAACATCTTAGTAGCCAGAGGAAAAGAAAGCAAAAGCGATTCCCGTAGTAGCGGCGAGCGAAATGGGAGCAGCCTAAACCGTGAAAACGGGGTTGTGGGAGAGCAATACAAGCGTTGTGCTGCTAGGCGAAGCGGTTGAGTGCCGCACCCTAGATGGCTAAAGTCCAGTAGCCGAAAGCATCACTAGCTTACGCTCTGACCCGAGTAGCATGGGGCACG…
rrn4.5	4.5S ribosomal RNA	102762-102998:+;	237	0	NA	NA	AAGGTAGCGGCGAGACGAGCCGTTTAAATAGGTGTCAAGTGGAAGTGCAGTGATGTATGCAGCTGAGGCATCCTAACGAACGAACGATTTGAACCTTGTTCCTACACGACCTGATCAAATCGATCAGGCACTTGCCATCTATCTTCATTGTTCAACTCTTTGATGAAAAGAAAAGATGAAAAAACCAAAAAAAAGCTCTGCCCTTCCATCTCTTGGATAAATAGAGAGGGAGGGCAG
rrn5	5S ribosomal RNA	103088-103481:+;	394	0	NA	NA	TATTCTGGTGTCCTAGGCGTAGAGGAACCACACCAATCCATCCCGAATTTGGTGGTTAAACTCTACTGCGGTGACGATACTGTAGGGGAGGTCCTGCGGCAAAATAGCTCGATGCCAGAATGATAAAAAGCTTAACACCTCTTATTTGACTTTTTCACTATTTTGAAATACGAAAAAGATCCAAATCCAAAACACAAAGGTCGTCTTATTCAAAACCTCAATCATCCCCTCTCTCCCACTTCACACCTCAGAACGCACTGTTCTTATAGAGAGAAAGGCGCTTTCCCATCTTCTTAACCCGAAATGAAATGGCTGAGGAGAAGAAGGTTCCTTTTGGGGGGTATCCCCGGGAAGAGATCCAGTGGAGACGGGGTGGGCCTGTAGCTCAGAGGAT
tRNA-ACG	tRNA-Arg	103462-103536:+;	75	0	NA	NA	GGGCCTGTAGCTCAGAGGATTAGAGCACGTGGCTACGAACCACGGTGTCGGGGGTTCGAATCCCTCCTCGCCCAC
tRNA-GUU	tRNA-Asn	103861-103788:-;	74	0	NA	NA	TTCCTCAGTAGCTCAGTGGTAGAGCGGTCGGCTGTTAACTGACTGGTCGTAGGTTCGAATCCTACTTGGGGAGA
ycf1	hypothetical chloroplast RF19	104753-104989:+;	237	0	NA	NA	ATATTCGATCTATCTCCTAGACGCCGTAGAGAATTGAGAATTTTCATGTCTTTCAATTCTCGTACTCGTAATTGGAAAGTTACGGAAGGAGATCCATCATTTTGCAATGAAAACAACATAAAAAACTCTGGACAATTTCGAAATCAGACCAAGCGTCTTAATACATATGCAAAAAAATTCATTATTGGCCCACCATTGATTACAAGATTTAGCTTTTATGAATCGCTATTGGTTTGA
rps15	ribosomal	105453-105689:+;	237	0	NA	NA	ATGGTTAAAGAAGAAAAACAAGAAAACAGGGGTTCTGTTGAATTTCAAGTATTCAGTTTCACCAATAAGATACGGAGACTTGCTTCACATTTAGAATTACACAAAAAAGATTTTTCATCGGAAAGAGGTCTACGAAGACTTTTGGGAAAACGTCAACGTTTGCTGGCTTATTTGGCAAAGAAAAATAGAGTACGTTATAAGAAATTAATCAGTCAGTTGGATATTCGGGAGAAGTAA
ndhF	NADH	108030-105814:-;	2217	0	NA	NA	ATGGAACATACATATCAATATGCCTGGGTAATTCCTCTTCTCCCACTTCCAGTTATTATGTCAATGGGATTTGGACTTTTTCTTATTCCCACAGCAACAAAAAATCTTCGTCGCATATGGGCTTTTCCTAGTATTTTACTCTTAAGTATAGCTATGGTATTCTCACTTCACCTGTCTATTCAACAAATAAATGGAAGTTCTATCTATCAATATCTATGGTCTTGGACCATCAATAATGATTTTTCCTTAGAATTTGGATACTTGGTCGACCCCCTTACGTCTATTATGTTAATACTAATTACTACTGTAGGAATCTTAGTTCTTATTTATAGTGACGATTATATGTCTCACGATGAAGGATATTTGAGATTTTTTGTTTATATAAGTTTTTTTAATACT…
rpl32	ribosomal protein L32	108886-109065:+;	180	0	NA	NA	ATGGCAGTTCCAAAAAAACGTACTTCGATGTCAAAAAAGCGTATTCGTAAAAATCTTTGGAAAAAAAAGACTTATTTTTCCATAGTACAATCTTATTCTTTAGCAAAATCAAGATCATTTTCTAGCGGCAACGAGCATCCAAAACCAAAAGGTTTTTCTGGGCAACAAGCAAACAAATAA
tRNA-UAG	tRNA-Leu	109588-109667:+;	80	0	NA	NA	GCCGCCATGGTGAAATTGGTAGACACGCTGCTCTTAGGAAGCAGTGCTCAAGCATCTCGGTTCGAATCCGAGTGGCGGCA
ccsA	cytochrome	109745-110710:+;	966	0	NA	NA	ATGCTATTTGCAACTTTAGAACATATACTAACTCATATCTCTTTCTCAACCATTTCAATTGTGATTACGATTCATTTGATAACCTTATTAGTTCGTGAACTTAGGGGATTACGTGATTCGTCAGAAAAAGGAATGATAGCTACTTTTTTCTCTATAACAGGATTTTTAGTCTCTCGTTGGGTTTCTTCGGGACATTTTCCATTAAGTAATTTATATGAGTCATTGATCTTCCTTTCATGGACTCTGTATATTCTTCATACTATTCCTAAGATACAGAACTCGAAAAATGATTTAAGCACAATAACTACGCCAAGTACTATTTTAACGCAAGGCTTTGCCACGTCGGGTCTTTTAACTGAAATGCATCAATCCACAATACTAGTACCTGCTCTACAATCT…
ndhD	NADH	112438-110891:-;	1548	0	NA	NA	ATGGGCTTTTCTGGTCAAAACGTATCTTGTCTTTATTACTTTATCATGAGTTATTTTCCTTGGTTAACAATACTTGTTGTTTTGCCGATATTTGCAGGTTCATTAATTTTCTTTTTACCTCATAAAGGAAATAAAATCGTTAGGTGGTATACTATAGCTATTTGTTTATTAGAATTCCTTATAATGACTTATGCATTCTGTTATCATTTCCAATTGGAGGATCCCTTAATCCAATTAAAGGAGGATTCTAAATGGATAGATGTTTTCGATTTCCACTGGAGATTGGGAATCGATGGACTTTCATTAGGATCTATTTTATTGACAGGATTTATCACTACTTTAGCTACTTTAGCGGCTTGGCCGGTTACTCGGAATTCGCAATTATTCTATTTCCTGATG…
psaC	photosystem	112758-112513:-;	246	0	NA	NA	ATGTCACATTCTGTAAAAATTTATGATACATGTATAGGATGCACTCAATGTGTACGAGCTTGCCCAACAGATGTATTAGAAATGATACCTTGGGATGGATGTAAAGCCAAGCAAATTGCTTCCGCGCCGAGAACCGAAGATTGTGTGGGTTGTAAGAGATGCGAATCCGCCTGCCCAACGGATTTTTTAAGTGTCCGCGTTTATTTAGGGCCTGAAACAACCCGCAGCATGGCTCTATCTTATTGA
ndhE	NADH	113524-113219:-;	306	0	NA	NA	ATGATGTTTGAGCATGTACTTTTTTTGAGTGTCTATTTATTTTCGATTGGTATCTATGGATTGATCACAAGCCGAAACATGGTTAGAGCTCTAATATGTCTTGAACTTATACTGAATTCAATTAATCTAAATCTCGTAACATTTTCTGATCTATTTGATAGTCGCCAATTAAAAGGAGACATTTTCGCAATTTTTGTTATAGCCCTTGCGGCTGCTGAAGCAGCTATTGGACTATCCATTCTTTCTTCCATCCATCGTAACAGGAAATCAACTCGTATCAATCAATCCAATTTTTTGAATAATTAG
ndhG	NADH	114273-113743:-;	531	0	NA	NA	ATGGATTTACCTGGACCAATACATGAGATTCTTGTGCTATTTGGGGGATTTGTTCTTCTACTAGGAGGTCTAGGAGTAGTATTACTTACCAACCCAATTTATTCTGCCTTTTCGCTGGGATTAGTTCTTGTTTGTATATCCTTATTCTATTTTTTATTAAATTCCTACTTTGTAGCTGTCGCACAACTTCTTATTTATGTGGGAGCCATAAATGTCTTGATCATATTTGCTGTAATGTTTGTAAACGGCTCAGAGTGGTCTAAAGATAAGAATTATTGGACGATTGGAGATGGGTTTACTTTACTCCTTTGTATAACTATTCCTTTTTCACTAATGACTACTATCCCAGATACGTCGTGGTATGGAATTCTTTGGACTACAAGATCAAACCAAATAGTA…
ndhI	NADH	114990-114457:-;	534	0	NA	NA	ATGCTAACTGGGTTCATTAGTTATGGTCAACAAACAATACGCGCCGCAAGATACATTGGTCAAGGTTTAATAATTACCTTATCCCACACAAATCGTTTACCTATAACGATTCACTACCCTTATGAAAAATCAATTACATCGGAGCGTTTCCGGGGGCGAATACACTTTGAATTTGATAAATGCATTGCTTGTGAAGTATGTGTTCGCGTATGCCCGATAGATCTACCCCTTGTGGATTGGAAATTTGAAAAGGATATTAAAAGAAAACAATTGCTTAATTATAGTATTGATTTCGGAGTTTGTATATTTTGTGGTAACTGTGTTGAATACTGTCCCACAAATTGTTTATCAATGACTGAAGAATATGAACTTTCTACTTATGATCGTCATGAATTGAAT…
ndhA	NADH	117204-116655:-;115631-115093:-;	1089	1	116654-115632:-;	1023	ATGATAATAGATAGGGTAGAGGTAGAAACTATCAATTCTTTTTCGAAATCGGAATTATTAAAAGAAATCTACGGACTTATATGGATTCTACCCATTTTGGCCCTCCTACTGGGAATCACAATAGAAGTACTCGTAATTGTGTGGTTAGAAAGAGAAATATCCGCATCGATACAACAACGTATTGGTCCTGAATATGCTGGCCCCCTGGGACTGCTTCAAGCTATAGCAGATGGAACTAAACTACTTTTAAAAGAGGATATCCTCCCATCCCGAGGAGAGATTCCTTTATTTAGCATTGGTCCCTCTATAGCAGTCATATCCATTTTATTAAGTTTTTTAGTTATCCCTTTGGGATATCATTTTGTTTTAGCTGATCTTAGTATTGGTGTTTTTTTATGG…
ndhH	NADH	118387-117206:-;	1182	0	NA	NA	ATGAGTCTATCGCTTAAAAGAAAAGATCTCATGATAGTGAATATGGGTCCTCAACACCCATCAATGCATGGTGTTCTTCGACTGATTGTTACTCTCGATGGTGAAGATGTTATTGATTGCGAACCCATATTAGGGTATTTACACAGAGGAATGGAAAAAATTGCAGAAAACAGAAGTATTATACAATACTTGCCTTATGTAACACGATGGGATTATTTAGCTACTATGTTTACAGAAGCAATAACGGTAAATGCACCAGAATTCTTGGAGAATATTCAAATACCCCAAAGAGCCAGCTATATTAGAGTAATTATGTTAGAATTGAGCCGTATAGCTTCTCATTTGTTATGGCTTGGACCTTTTATGGCGGATCTCGGGGCACAGACTCCTTTTTTCTAC…
rps15	ribosomal	118776-118540:-;	237	0	NA	NA	ATGGTTAAAGAAGAAAAACAAGAAAACAGGGGTTCTGTTGAATTTCAAGTATTCAGTTTCACCAATAAGATACGGAGACTTGCTTCACATTTAGAATTACACAAAAAAGATTTTTCATCGGAAAGAGGTCTACGAAGACTTTTGGGAAAACGTCAACGTTTGCTGGCTTATTTGGCAAAGAAAAATAGAGTACGTTATAAGAAATTAATCAGTCAGTTGGATATTCGGGAGAAGTAA
ycf1	hypothetical chloroplast RF19	119476-119240:-;	237	0	NA	NA	ATATTCGATCTATCTCCTAGACGCCGTAGAGAATTGAGAATTTTCATGTCTTTCAATTCTCGTACTCGTAATTGGAAAGTTACGGAAGGAGATCCATCATTTTGCAATGAAAACAACATAAAAAACTCTGGACAATTTCGAAATCAGACCAAGCGTCTTAATACATATGCAAAAAAATTCATTATTGGCCCACCATTGATTACAAGATTTAGCTTTTATGAATCGCTATTGGTTTGA
tRNA-GUU	tRNA-Asn	120368-120441:+;	74	0	NA	NA	TTCCTCAGTAGCTCAGTGGTAGAGCGGTCGGCTGTTAACTGACTGGTCGTAGGTTCGAATCCTACTTGGGGAGA
tRNA-ACG	tRNA-Arg	120767-120693:-;	75	0	NA	NA	GGGCCTGTAGCTCAGAGGATTAGAGCACGTGGCTACGAACCACGGTGTCGGGGGTTCGAATCCCTCCTCGCCCAC
rrn5	5S ribosomal RNA	121141-120748:-;	394	0	NA	NA	TATTCTGGTGTCCTAGGCGTAGAGGAACCACACCAATCCATCCCGAATTTGGTGGTTAAACTCTACTGCGGTGACGATACTGTAGGGGAGGTCCTGCGGCAAAATAGCTCGATGCCAGAATGATAAAAAGCTTAACACCTCTTATTTGACTTTTTCACTATTTTGAAATACGAAAAAGATCCAAATCCAAAACACAAAGGTCGTCTTATTCAAAACCTCAATCATCCCCTCTCTCCCACTTCACACCTCAGAACGCACTGTTCTTATAGAGAGAAAGGCGCTTTCCCATCTTCTTAACCCGAAATGAAATGGCTGAGGAGAAGAAGGTTCCTTTTGGGGGGTATCCCCGGGAAGAGATCCAGTGGAGACGGGGTGGGCCTGTAGCTCAGAGGAT
rrn4.5	4.5S ribosomal RNA	121467-121231:-;	237	0	NA	NA	AAGGTAGCGGCGAGACGAGCCGTTTAAATAGGTGTCAAGTGGAAGTGCAGTGATGTATGCAGCTGAGGCATCCTAACGAACGAACGATTTGAACCTTGTTCCTACACGACCTGATCAAATCGATCAGGCACTTGCCATCTATCTTCATTGTTCAACTCTTTGATGAAAAGAAAAGATGAAAAAACCAAAAAAAAGCTCTGCCCTTCCATCTCTTGGATAAATAGAGAGGGAGGGCAG
rrn23	23S ribosomal RNA	124451-121565:-;	2887	0	NA	NA	TTCAAAAGAGGAAAGGCTTGCGGTGGATACCTAGGCACCCAGAGACGAGGAAGGGCGTAGCAAGCGACGAAATGCTTCGGGGAGTTGAAAATAAGCATAGATCCGGAGATTCCCAAATAGGTCAACCTTTTGAACTGCCTGCTGAATCCATGAGCAGGCAAGAGACAACCTGGCGAACTGAAACATCTTAGTAGCCAGAGGAAAAGAAAGCAAAAGCGATTCCCGTAGTAGCGGCGAGCGAAATGGGAGCAGCCTAAACCGTGAAAACGGGGTTGTGGGAGAGCAATACAAGCGTTGTGCTGCTAGGCGAAGCGGTTGAGTGCCGCACCCTAGATGGCTAAAGTCCAGTAGCCGAAAGCATCACTAGCTTACGCTCTGACCCGAGTAGCATGGGGCACG…
tRNA-UGC	tRNA-Ala	125479-125442:-;124633-124597:-;	75	1	125441-124634:-;	808	GGGGATATAGCTCAGTTGGTAGAGCTCCGCTCTTGCAAGTGGCGGATGTCAGCGGTTCGAGTCCGCTTATCTCCA
tRNA-CGU	tRNA-Thr	126567-126535:-;125604-125545:-;	93	1	126534-125605:-;	930	GGGCTATTAGCTCAGTGGTAGAGCGCGCCCCTGTCGTAGGGGCGATGATTTACTTCACGGGCGAGGTCTCTGGTTCAAGTCCAGGATGGCCCA
rrn16	16S ribosomal RNA	128361-126872:-;	1490	0	NA	NA	TCTCATGGAGAGTTCGATCCTGGCTCAGGATGAACGCTGGCGGCATGCTTAACACATGCAAGTCGAACGGGAAGTGGTGTTTCCAGTGGCGAACGGGTGAGTAACGCGTAAGAACCTGCCCTTGGGAGGGGAACAACAACTGGAAACGGTTGCTAATACCCCGTAGGCTGAGGAGCAAAAGGAGAAATCCGCCCAAGGAGGGGCTCGCGTCTGATTAGCTAGTTGGTGAGGCAATAGCTTACCAAGGCGATGATCAGTAGCTGGTCCGAGAGGATGATCAGCCACACTGGGACTGAGACACGGCCCAGACTCCTACGGGAGGCAGCAGTGGGGAATTTTCCGCAATGGGCGAAAGCCTGACGGAGCAATGCCGCGTGGAGGTGGAAGGCCTACGGGTCG…
tRNA-GAC	tRNA-Val	128663-128592:-;	72	0	NA	NA	AGGGATATAACTCAGCGGTAGAGTGTCACCTTGACGTGGTGGAAGTCATCAGTTCGAGCCTGATTATCCCTA
rps7	ribosomal	131289-131759:+;	471	0	NA	NA	ATGTCACGTCGAGGTACTGCAGAAAAAAGAACCGCAAAATCCGATCCAATTTTTCGTAATCGATTAGTTAACATGGTGGTTAACCGTATTATGAAAGACGGAAAAAAATCATTGGCTTATCAAATTCTCTATCGAGCCGTGAAAAAGATTCAACAAAAGACAGAAACAAATCCACTATTGGTTTTACGTCAAGCAATACGTAGAGTAACTCCCAATATAGGAGTAAAAACAAGACGTAATAAAAAAGGATCGACGCGGAAAGTTCCGATTGAAATAGGATCTAAACAAGGAAGAGCACTTGCCATTCGTTGGTTATTAGAAGCATCCCAAAAGCGTCCGGGTCGAAATATGGCTTTCAAATTAAGTTCCGAATTAGTAGATGCTGCCAAAGGGAGTGGG…
ndhB	NADH	132060-132836:+;133540-134295:+;	1533	1	132837-133539:+;	703	ATGATCTGGCATGTACAGAATGAAAACTTCATTCTCGATTCTACGAGAATTTTTATGAAAGCGTTTCATTTGCTTCTCTTCAATGGAAGTTTCATTTTCCCAGAATGTATCCTAATTTTTGGCCTAATTCTTCTTCTGATGATCGATTTAACCTCTGATCAAAAAGATAGACCTTGGTTCTATTTCATCTCTTCAACAAGTTTAGTAATAAGCATAACGGCCCTATTGTTCCGATGGAGAGAAGAACCTATAATTAGCTTTTCGGGAAATTTCCAAACGAACAATTTCAACGAAATCTTTCAATTTCTTATTTTATTATGTTCAACTTTATGTATTCCTCTATCCGTAGAGTACATTGAATGTACAGAAATGGCTATAACAGAGTTTCTGTTATTCGTA…
tRNA-CAA	tRNA-Leu	134866-134948:+;	83	0	NA	NA	TGCCTTGATGGTGAAATGGTAGACACGCGAGACTCAAAATCTCGTGCTAAAGAGCGTGGAGGTTCGAGTCCTCTTCAAGGCAT
ycf2	hypothetical chloroplast RF21	138258-137503:-;	756	0	NA	NA	ATGAATTATGAGTTTAATAGATCCTCTTTAGCAGAAAGACGTATATTCCTTGCTCATTATCAGACAATCACTTATTCCCAAACCTCGTGTGGGGCTAATCGTTTTCATTTACCATCTCATGGAAAACCCTTTTCGTTCCGCTTAGCCCTATCGGGTATTTTAGTGATAGGTTCTATAGGAACTGGACGATCCTATTTGGTCAAATACCTAACGAAAAATTCCTATTTTCCTTTCATTAAGGTACGAGGGCTTCTTATTCCACAAGAACGAAAGCACCTTTTCATTCTTTCATATACTAGGGGTTTTTACTTGGAAAAGACAATGTTCCATACTAAAGGATTCGGGTCCATAACCACGAGTTCCAGTGCACTAGATCTTGTAGCACTTAGCAACGAGGCC…
tRNA-CAU	tRNA-Met	138580-138654:+;	75	0	NA	NA	GCATCCATGGCTGAATGGTTAAAGCGCCCAACTCATAATTGGTAAATTTGCGGGTTCAATTCCTGCTGGATGCAC
rpl23	ribosomal	138820-139101:+;	282	0	NA	NA	ATGGATGGAATCAAATACGCAGTATTTACAGAAAAGAGTCTTCGTTTATTGGGAAAGAATCAATATACTTTTAATGTCGAATCGGGATTCACTAAGACAGAAATAAAGCATTGGGTCGAACTCTTCTTTGGTGTTAAGGTAGTAGCTGTGAATAGCCATCGACTACCCGGAAAGGGTAGAAGAATGGGACCTATTCTGGGACATACAATGCATTACAGACGTATGATCATTACCCTTCAACCGGGTTATTCTATTCCACTTCTAGATAGAGAAACGAACTAA
rpl2	ribosomal	139108-139515:+;140119-140604:+;	894	1	139516-140118:+;	603	ATACTTAATAATACGGCGAAACATTTATACAAAACACCTATCCCGAGCACACGCAAGGGAACCGTAGACAGGCAAGTGAAATCCAATCCACGAAATAAATTGATCCATGGACGGCACCGTTGTGGTAAAGGTCGTAATGCCAGAGGAATCATTACCGCAAGGCATAGAGGGGGAGGTCATAAGCGCCTATACCGTAAAATCGATTTTCGACGGAATCAAAAAGACATATCTGGTAGAATCGTAACCATAGAATACGACCCTAATCGAAATGCATACATTTGTCTCATACACTATGGGGATGGTGAGAAGAGATATATTTTACATCCCAGAGGGGCTATAATTGGAGATACTATTGTTTCTGGTACAAAAGTTCCTATATCAATGGGAAATGCCCTACCT…
tRNA-GUG	tRNA-His	140733-140659:-;	75	0	NA	NA	GCGGATGTAGCCAAGTGGATCAAGGCAGTGGATTGTGAATCCACCATGCGCGGGTTCAATTCCCGTCGTTCGCCC
rps19	ribosomal	140865-141146:+;	282	0	NA	NA	GTGACACGAAAAAAAACGAATCCTTTTGTAGCTCGTCATTTATTGGCAAAAATCGAAAAGGTCAATATGAAGGAGGAGAAAGAAATAATAGTAACGTGGTCCCGGGCATCTAGCATTCTACCCGCAATGGTTGGCCATACAATCGCGATTCATAATGGAAAAGAACATATACCTATTTACATAACAAATCCTATGGTAGGTCGCAAATTGGGGGAATTCGTGCCTACTCGGCATTTCACGAGTTATGAAAGTACAAGAAAGGATACTAAATCTCGTCGTTAA
