# Supplementary material for: Comparative Analysis of two Sugarcane Ancestors Saccharum officinarum and S. spontaneum based on Complete Chloroplast Genome Sequences and Photosynthetic Ability in Cold Stress
Source: Int J Mol Sci. 2019 Aug 5;20(15):3828. doi: 10.3390/ijms20153828 (PMC6696253; doi:10.3390/ijms20153828)
Supplement: Supplementary file 1 [file ijms-20-03828-s001.zip › Suplementary materials_Sugarcane Cp genome and photosynthetic ability/Table S5..xlsx]

## Sheet: So_ssr.misa
Table S5. SSRs identified in chloroplast genome of two sugarcane ancestors Saccharum officinarum and S. spontsneum
	S. officinarum Badila						S. spontaneum Yunnan 83-184
SSR nr.	SSR type	SSR	size	start	end		SSR type	SSR	size	start	end
1	p3	(AAG)3	9	329	337		p3	(AAG)3	9	329	337
2	p3	(TTC)3	9	2316	2324		p3	(TTC)3	9	2316	2324
3	p1	(A)9	9	3544	3552		p1	(A)9	9	3544	3552
4	p1	(T)9	9	3674	3682		p1	(T)9	9	3674	3682
5	p1	(A)13	13	3754	3766		p1	(A)15	15	3753	3767
6	p1	(A)11	11	4114	4124		p1	(A)10	10	4115	4124
7	p1	(A)9	9	4402	4410		p1	(A)9	9	4402	4410
8	p1	(T)8	8	6112	6119		p1	(T)11	11	6112	6122
9	p4	(AAAG)3	12	6174	6185		p4	(AAAG)3	12	6174	6185
10	p1	(T)10	10	6446	6455		p1	(T)14	14	6446	6459
11	p1	(T)8	8	6602	6609		p1	(T)8	8	6606	6613
12	p1	(T)9	9	6710	6718		p1	(T)9	9	6714	6722
13	p1	(A)11	11	7777	7787		p1	(A)11	11	7781	7791
14	p1	(A)8	8	8096	8103		p1	(A)8	8	8100	8107
15	p1	(A)8	8	8592	8599		p1	(A)8	8	8596	8603
16	p1	(T)9	9	8729	8737		p1	(T)9	9	8733	8741
17	p1	(T)10	10	9056	9065		p1	(T)10	10	9060	9069
18	p1	(G)10	10	11003	11012		p1	(G)10	10	11007	11016
19	p1	(A)8	8	13248	13255		p1	(A)8	8	13253	13260
20	p1	(T)11	11	13372	13382		p1	(T)11	11	13375	13385
21	p1	(A)8	8	13402	13409		p1	(A)8	8	13405	13412
22	p1	(T)8	8	15411	15418		p1	(T)8	8	15414	15421
23	p1	(A)9	9	15837	15845		p1	(A)9	9	15840	15848
24	p1	(A)9	9	15945	15953		p1	(A)10	10	15948	15957
25	p3	(ATA)3	9	16114	16122		p3	(ATA)3	9	16118	16126
26	p1	(T)13	13	16556	16568		p1	(T)14	14	16554	16567
27	p1	(A)9	9	16653	16661		p1	(A)9	9	16647	16655
28	p1	(A)8	8	16833	16840		p1	(A)8	8	16827	16834
29	p1	(A)8	8	17254	17261		p1	(A)8	8	17248	17255
30	p1	(G)8	8	17693	17700		p1	(G)8	8	17686	17693
31	p1	(T)8	8	17793	17800		p1	(T)8	8	17786	17793
32	p1	(A)10	10	18659	18668		p1	(A)9	9	18652	18660
33	p1	(A)12	12	19205	19216		p1	(A)12	12	19197	19208
34	c	(TATAA)3ttaat(ATA)3	29	21028	21056		c	(TATAA)3ttaat(ATA)3	29	21020	21048
35	p1	(T)12	12	21069	21080		p1	(T)10	10	21061	21070
36	p1	(C)8	8	21116	21123		p1	(A)8	8	21280	21287
37	p1	(A)8	8	21290	21297		p3	(CTA)3	9	21466	21474
38	p3	(CTA)3	9	21476	21484		p3	(AGA)3	9	22548	22556
39	p3	(AGA)3	9	22558	22566		p1	(A)8	8	23322	23329
40	p1	(A)8	8	23332	23339		p3	(AAC)3	9	26091	26099
41	p3	(AAC)3	9	26101	26109		p3	(TAT)3	9	27691	27699
42	p3	(TAT)3	9	27701	27709		p2	(AT)5	10	28187	28196
43	p2	(AT)5	10	28197	28206		p3	(AGA)3	9	29694	29702
44	p3	(AGA)3	9	29704	29712		p3	(AGA)3	9	29748	29756
45	p3	(AGA)3	9	29758	29766		p1	(T)8	8	29896	29903
46	p1	(T)8	8	29906	29913		p1	(A)8	8	30036	30043
47	p1	(A)8	8	30046	30053		p1	(A)8	8	30137	30144
48	p1	(A)8	8	30147	30154		p1	(A)8	8	30159	30166
49	p1	(A)8	8	30169	30176		p1	(A)10	10	31904	31913
50	p1	(A)10	10	31914	31923		p1	(T)8	8	32056	32063
51	p1	(T)8	8	32066	32073		p3	(ATT)3	9	32247	32255
52	p3	(ATT)3	9	32257	32265		p3	(GTT)3	9	33916	33924
53	p3	(GTT)3	9	33926	33934		p1	(T)11	11	34083	34093
54	p1	(T)11	11	34093	34103		p1	(T)8	8	34386	34393
55	p1	(T)8	8	34396	34403		p1	(A)8	8	34621	34628
56	p1	(A)8	8	34631	34638		p1	(T)10	10	34852	34861
57	p1	(T)10	10	34862	34871		p3	(TGC)3	9	34893	34901
58	p3	(TGC)3	9	34903	34911		p1	(T)8	8	35728	35735
59	p1	(T)8	8	35738	35745		p1	(T)10	10	35814	35823
60	p1	(T)10	10	35824	35833		p1	(A)8	8	36172	36179
61	p1	(A)8	8	36182	36189		p1	(A)8	8	36437	36444
62	p1	(A)8	8	36447	36454		p1	(A)9	9	37055	37063
63	p1	(A)9	9	37065	37073		p1	(T)11	11	38687	38697
64	p1	(T)10	10	38697	38706		p1	(T)11	11	38836	38846
65	p1	(T)9	9	39423	39431		p1	(T)9	9	39440	39448
66	p1	(T)8	8	39499	39506		p1	(T)8	8	39516	39523
67	p1	(A)9	9	39639	39647		p1	(A)9	9	39656	39664
68	p3	(ATG)3	9	41030	41038		p3	(ATG)3	9	41047	41055
69	p3	(TTG)3	9	42635	42643		p3	(TTG)3	9	42652	42660
70	p3	(GCA)3	9	42928	42936		p3	(GCA)3	9	42945	42953
71	p1	(T)10	10	44257	44266		p1	(T)9	9	44274	44282
72	p1	(T)8	8	44433	44440		p1	(T)8	8	44449	44456
73	p1	(T)8	8	45374	45381		p1	(T)9	9	45390	45398
74	p4	(TCCT)3	12	45504	45515		p4	(TCCT)3	12	45521	45532
75	p1	(T)8	8	45603	45610		p1	(T)8	8	45620	45627
76	p1	(A)9	9	46632	46640		p1	(A)9	9	46623	46631
77	p3	(CAA)3	9	46998	47006		p3	(CAA)3	9	46989	46997
78	p1	(T)8	8	47809	47816		p1	(T)8	8	47799	47806
79	p1	(T)8	8	48307	48314		p1	(T)8	8	48297	48304
80	p1	(A)8	8	48653	48660		p1	(A)8	8	48643	48650
81	p1	(A)9	9	48853	48861		p1	(A)9	9	48843	48851
82	p1	(T)9	9	49163	49171		p1	(T)8	8	49153	49160
83	p1	(T)8	8	50232	50239		p1	(T)8	8	50221	50228
84	p1	(T)8	8	50760	50767		p1	(T)8	8	50749	50756
85	p3	(AAC)3	9	52207	52215		p3	(AAC)3	9	52196	52204
86	p1	(T)14	14	52367	52380		p1	(T)14	14	52356	52369
87	p1	(C)8	8	52596	52603		p1	(C)8	8	52585	52592
88	p4	(GTAG)4	16	54643	54658		p1	(A)9	9	53191	53199
89	p3	(TCC)3	9	55419	55427		p4	(GTAG)4	16	54633	54648
90	p1	(A)9	9	56687	56695		p3	(TCC)3	9	55409	55417
91	p1	(T)10	10	56710	56719		p1	(A)9	9	56677	56685
92	p1	(A)8	8	56741	56748		p1	(T)10	10	56700	56709
93	p1	(T)10	10	56892	56901		p1	(A)8	8	56731	56738
94	p3	(AAC)3	9	57197	57205		p1	(T)8	8	56882	56889
95	p1	(T)10	10	57363	57372		p3	(AAC)3	9	57185	57193
96	p1	(A)8	8	59044	59051		p1	(T)10	10	57351	57360
97	p1	(T)8	8	59649	59656		p1	(A)8	8	59032	59039
98	p1	(A)8	8	59685	59692		p1	(T)8	8	59637	59644
99	p1	(T)9	9	60134	60142		p1	(A)8	8	59673	59680
100	p1	(T)8	8	60483	60490		p1	(T)11	11	60122	60132
101	p1	(T)8	8	61019	61026		p1	(T)8	8	60473	60480
102	p1	(A)8	8	61243	61250		p1	(T)8	8	61009	61016
103	p1	(A)8	8	62590	62597		p1	(A)8	8	61233	61240
104	p1	(A)8	8	62802	62809		p1	(A)8	8	62580	62587
105	p3	(TTC)3	9	63031	63039		p1	(A)8	8	62792	62799
106	p1	(A)11	11	63551	63561		p3	(TTC)3	9	63021	63029
107	c	(A)9t(A)11	21	65503	65523		p1	(A)9	9	63541	63549
108	p1	(T)8	8	65912	65919		c	(A)9t(A)8	18	65491	65508
109	p1	(A)9	9	65991	65999		p1	(T)8	8	65890	65897
110	p1	(T)9	9	66470	66478		p1	(A)9	9	65969	65977
111	p1	(A)9	9	66597	66605		p1	(T)10	10	66448	66457
112	p2	(TA)5	10	67058	67067		p1	(A)9	9	66576	66584
113	p1	(T)8	8	67302	67309		p2	(TA)5	10	67037	67046
114	p1	(T)10	10	67486	67495		p1	(T)8	8	67281	67288
115	p3	(TTC)3	9	67588	67596		p1	(T)10	10	67465	67474
116	p1	(T)11	11	68139	68149		p3	(TTC)3	9	67567	67575
117	p3	(AAC)3	9	68425	68433		p1	(T)12	12	68133	68144
118	p3	(TCA)3	9	70099	70107		p3	(AAC)3	9	68420	68428
119	p4	(AGAA)3	12	70898	70909		p3	(TCA)3	9	70094	70102
120	p1	(T)8	8	72082	72089		p4	(AGAA)3	12	70893	70904
121	p1	(A)10	10	73938	73947		p1	(T)8	8	72073	72080
122	p1	(A)9	9	73993	74001		p1	(A)10	10	73929	73938
123	p3	(AAG)3	9	76805	76813		p1	(A)10	10	73984	73993
124	p3	(TAT)3	9	77863	77871		p3	(AAG)3	9	76797	76805
125	p1	(T)9	9	77912	77920		p3	(TAT)3	9	77855	77863
126	p1	(T)9	9	78444	78452		p1	(T)9	9	77904	77912
127	p1	(T)12	12	78482	78493		p1	(T)9	9	78436	78444
128	c	(T)10ctctccta(T)10	28	79044	79071		p1	(T)12	12	78474	78485
129	p3	(TAT)3	9	79846	79854		c	(T)10ctctccta(T)10	28	79031	79058
130	p1	(T)8	8	80891	80898		p3	(TAT)3	9	79833	79841
131	p5	(AAAGT)3	15	81226	81240		p1	(T)8	8	80758	80765
132	p1	(T)14	14	81260	81273		p1	(T)8	8	80879	80886
133	p1	(T)8	8	81309	81316		p1	(T)13	13	81243	81255
134	p3	(TTC)3	9	81365	81373		p1	(T)8	8	81291	81298
135	p1	(T)9	9	81629	81637		p3	(TTC)3	9	81347	81355
136	p1	(T)8	8	81748	81755		p1	(T)9	9	81611	81619
137	p3	(TTC)3	9	81831	81839		p1	(T)8	8	81730	81737
138	p1	(T)8	8	82521	82528		p3	(TTC)3	9	81813	81821
139	p1	(T)8	8	82612	82619		p1	(T)8	8	82503	82510
140	p3	(TGC)3	9	82739	82747		p1	(T)8	8	82594	82601
141	p3	(CTT)4	12	82958	82969		p3	(TGC)3	9	82721	82729
142	p1	(T)8	8	83367	83374		p3	(CTT)4	12	82940	82951
143	p3	(AAT)3	9	83467	83475		p1	(T)8	8	83349	83356
144	p3	(TTC)3	9	83696	83704		p3	(AAT)3	9	83449	83457
145	p3	(AAG)3	9	87298	87306		p3	(TTC)3	9	83678	83686
146	p2	(TA)5	10	88498	88507		p3	(AAG)3	9	87286	87294
147	p1	(A)8	8	88995	89002		p2	(TA)5	10	88486	88495
148	p3	(AGA)3	9	90583	90591		p1	(A)8	8	88983	88990
149	p3	(AGA)3	9	92045	92053		p3	(AGA)3	9	90571	90579
150	p1	(T)9	9	92364	92372		p3	(AGA)3	9	92033	92041
151	p3	(AAG)3	9	95212	95220		p1	(T)9	9	92352	92360
152	p3	(AAC)3	9	96011	96019		p3	(AAG)3	9	95200	95208
153	p1	(G)9	9	97947	97955		p3	(AAC)3	9	95999	96007
154	p4	(AACG)3	12	102848	102859		p1	(G)9	9	97935	97943
155	p1	(A)8	8	102960	102967		p4	(AACG)3	12	102836	102847
156	p1	(A)8	8	105863	105870		p1	(A)8	8	102948	102955
157	p1	(T)9	9	106079	106087		p1	(A)8	8	105851	105858
158	p1	(A)8	8	106533	106540		p1	(T)9	9	106067	106075
159	p1	(A)8	8	107451	107458		p1	(A)8	8	106521	106528
160	p1	(A)8	8	107592	107599		p1	(A)8	8	107439	107446
161	p1	(A)9	9	108290	108298		p1	(A)8	8	107580	107587
162	p4	(ATTG)3	12	108394	108405		p1	(A)10	10	108278	108287
163	p1	(T)8	8	108526	108533		p4	(ATTG)3	12	108383	108394
164	p1	(A)8	8	108957	108964		p1	(T)8	8	108515	108522
165	p1	(T)9	9	109290	109298		p1	(A)8	8	108946	108953
166	p4	(AATA)3	12	111109	111120		p1	(T)9	9	109274	109282
167	p1	(A)8	8	111996	112003		p4	(AATA)3	12	111093	111104
168	p3	(TTA)3	9	113195	113203		p1	(A)8	8	111980	111987
169	p3	(TTC)3	9	115480	115488		p3	(TTA)3	9	113179	113187
170	p1	(A)9	9	116095	116103		p3	(TTC)3	9	115468	115476
171	p4	(ATCC)3	12	117881	117892		p1	(A)9	9	116083	116091
172	p2	(TC)5	10	117984	117993		p4	(ATCC)3	12	117869	117880
173	p1	(T)8	8	121286	121293		p2	(TC)5	10	117972	117981
174	p4	(TCGT)3	12	121393	121404		p1	(T)8	8	121274	121281
175	p1	(C)9	9	126298	126306		p4	(TCGT)3	12	121381	121392
176	p3	(GTT)3	9	128234	128242		p1	(C)9	9	126286	126294
177	p3	(CTT)3	9	129033	129041		p3	(GTT)3	9	128222	128230
178	p1	(A)9	9	131881	131889		p3	(CTT)3	9	129021	129029
179	p3	(TTC)3	9	132199	132207		p1	(A)9	9	131869	131877
180	p3	(TCT)3	9	133662	133670		p3	(TTC)3	9	132187	132195
181	p1	(T)8	8	135251	135258		p3	(TCT)3	9	133650	133658
182	p2	(TA)5	10	135746	135755		p1	(T)8	8	135239	135246
183	p3	(CTT)3	9	136947	136955		p2	(TA)5	10	135734	135743
184	p3	(GAA)3	9	140549	140557		p3	(CTT)3	9	136935	136943
185	p3	(ATT)3	9	140778	140786		p3	(GAA)3	9	140543	140551
186	p1	(A)8	8	140879	140886		p3	(ATT)3	9	140772	140780
							p1	(A)8	8	140873	140880
Notes: The 2st set of parameters based on the report of Melotto-Passarin et. al. (2011) but with modification, and the definition of microsatellites in here is: (1/8) (2/5) (3/3) (4/3) (5/3) (6/3) for unit size / minimum number of repeats.
